# Supplementary material for: Dynamical evolution of CO2 and H2O on garnet electrolyte elucidated by ambient pressure X-ray spectroscopies
Source: Nat Commun. 2024 Mar 30;15:2777. doi: 10.1038/s41467-024-47071-4 (PMC10981710; doi:10.1038/s41467-024-47071-4)
Supplement: Supplementary file 3 — Source Data [file 41467_2024_47071_MOESM3_ESM.xlsx]

## Sheet: Figure 1
Figure .1(f)
sample		LLZO ref		Li2CO3 ref
10	82	16.8	80	21.321	85
10.02	80	19.3	24	23.409	20
10.04	81	25.6	52	29.464	25
10.06	100	27.5	48	30.612	80
10.08	89	30.9	88	31.796	100
10.1	75	32.5	4	34.101	30
10.12	77	34	100	36.07	20
10.14	94	38.1	40	36.946	40
10.16	105	43.1	20	39.563	20
10.18	88	44.2	8	39.929	12
10.2	81	47.6	8	42.695	4
10.22	94	48.7	4	43.45	8
10.24	86	50.9	32	45.02	2
10.26	85	51.9	12	47.568	2
10.28	62	53	88	48.022	2
10.3	73	56	8.8	48.734	18
10.32	97	57	20	50.063	2
10.34	99	59.7	4	50.311	4
10.36	84	60.7	4.8	56.751	4
10.38	82	63.5	3.2	56.719	8
10.4	101	64.5	24	58.121	2
10.42	86			58.339	4
10.44	91			58.669	4
10.46	80			58.961	8
10.48	96			59.729	10
10.5	87
10.52	87
10.54	73
10.56	82
10.58	101
10.6	91
10.62	83
10.64	84
10.66	86
10.68	67
10.7	79
10.72	76
10.74	98
10.76	97
10.78	78
10.8	91
10.82	89
10.84	94
10.86	108
10.88	74
10.9	89
10.92	83
10.94	87
10.96	80
10.98	83
11	85
11.02	89
11.04	79
11.06	90
11.08	93
11.1	75
11.12	101
11.14	85
11.16	89
11.18	89
11.2	82
11.22	97
11.24	80
11.26	87
11.28	76
11.3	111
11.32	76
11.34	99
11.36	85
11.38	94
11.4	83
11.42	85
11.44	83
11.46	88
11.48	98
11.5	93
11.52	82
11.54	98
11.56	84
11.58	93
11.6	86
11.62	79
11.64	76
11.66	93
11.68	78
11.7	95
11.72	81
11.74	81
11.76	86
11.78	86
11.8	80
11.82	89
11.84	81
11.86	101
11.88	89
11.9	87
11.92	80
11.94	84
11.96	80
11.98	88
12	89
12.02	72
12.04	75
12.06	79
12.08	82
12.1	84
12.12	79
12.14	74
12.16	79
12.18	74
12.2	78
12.22	73
12.24	104
12.26	83
12.28	90
12.3	109
12.32	83
12.34	75
12.36	67
12.38	83
12.4	94
12.42	93
12.44	82
12.46	74
12.48	82
12.5	79
12.52	84
12.54	74
12.56	76
12.58	82
12.6	83
12.62	88
12.64	82
12.66	94
12.68	85
12.7	70
12.72	91
12.74	93
12.76	77
12.78	100
12.8	71
12.82	90
12.84	75
12.86	79
12.88	84
12.9	88
12.92	80
12.94	99
12.96	91
12.98	71
13	90
13.02	79
13.04	75
13.06	87
13.08	85
13.1	79
13.12	82
13.14	80
13.16	80
13.18	88
13.2	73
13.22	101
13.24	91
13.26	77
13.28	84
13.3	90
13.32	77
13.34	76
13.36	75
13.38	88
13.4	88
13.42	89
13.44	76
13.46	87
13.48	83
13.5	86
13.52	56
13.54	95
13.56	77
13.58	65
13.6	63
13.62	77
13.64	90
13.66	78
13.68	86
13.7	71
13.72	72
13.74	85
13.76	89
13.78	66
13.8	83
13.82	79
13.84	86
13.86	95
13.88	77
13.9	74
13.92	87
13.94	76
13.96	74
13.98	89
14	83
14.02	71
14.04	83
14.06	89
14.08	81
14.1	76
14.12	68
14.14	78
14.16	79
14.18	59
14.2	81
14.22	73
14.24	89
14.26	90
14.28	67
14.3	70
14.32	91
14.34	78
14.36	73
14.38	81
14.4	87
14.42	68
14.44	84
14.46	86
14.48	73
14.5	83
14.52	74
14.54	81
14.56	112
14.58	83
14.6	79
14.62	77
14.64	85
14.66	74
14.68	82
14.7	96
14.72	70
14.74	76
14.76	76
14.78	86
14.8	88
14.82	78
14.84	88
14.86	75
14.88	79
14.9	67
14.92	78
14.94	70
14.96	90
14.98	71
15	72
15.02	86
15.04	94
15.06	84
15.08	80
15.1	81
15.12	90
15.14	92
15.16	79
15.18	88
15.2	77
15.22	88
15.24	89
15.26	91
15.28	82
15.3	77
15.32	75
15.34	95
15.36	93
15.38	82
15.4	82
15.42	55
15.44	68
15.46	74
15.48	86
15.5	78
15.52	71
15.54	79
15.56	81
15.58	90
15.6	73
15.62	82
15.64	82
15.66	94
15.68	79
15.7	88
15.72	72
15.74	85
15.76	87
15.78	74
15.8	81
15.82	77
15.84	77
15.86	86
15.88	89
15.9	79
15.92	105
15.94	97
15.96	74
15.98	76
16	87
16.02	95
16.04	80
16.06	81
16.08	90
16.1	74
16.12	74
16.14	95
16.16	97
16.18	94
16.2	85
16.22	80
16.24	111
16.26	79
16.28	113
16.3	86
16.32	99
16.34	84
16.36	71
16.38	101
16.4	90
16.42	85
16.44	90
16.46	102
16.48	100
16.5	85
16.52	119
16.54	85
16.56	107
16.58	120
16.6	107
16.62	119
16.64	130
16.66	145
16.68	175
16.7	166
16.72	219
16.74	207
16.76	231
16.78	317
16.8	328
16.82	427
16.84	474
16.86	510
16.88	655
16.9	796
16.92	930
16.94	1085
16.96	1130
16.98	1050
17	821
17.02	614
17.04	429
17.06	299
17.08	214
17.1	158
17.12	161
17.14	149
17.16	117
17.18	136
17.2	127
17.22	124
17.24	111
17.26	99
17.28	102
17.3	97
17.32	98
17.34	95
17.36	97
17.38	94
17.4	102
17.42	87
17.44	96
17.46	80
17.48	99
17.5	97
17.52	83
17.54	89
17.56	88
17.58	77
17.6	85
17.62	74
17.64	98
17.66	80
17.68	99
17.7	95
17.72	86
17.74	82
17.76	76
17.78	92
17.8	85
17.82	88
17.84	96
17.86	81
17.88	93
17.9	60
17.92	80
17.94	91
17.96	83
17.98	74
18	105
18.02	76
18.04	81
18.06	88
18.08	84
18.1	77
18.12	70
18.14	83
18.16	77
18.18	80
18.2	82
18.22	97
18.24	82
18.26	82
18.28	89
18.3	85
18.32	82
18.34	92
18.36	91
18.38	73
18.4	94
18.42	81
18.44	73
18.46	71
18.48	66
18.5	67
18.52	93
18.54	96
18.56	80
18.58	82
18.6	84
18.62	76
18.64	82
18.66	92
18.68	80
18.7	95
18.72	77
18.74	108
18.76	72
18.78	86
18.8	98
18.82	86
18.84	89
18.86	80
18.88	80
18.9	93
18.92	73
18.94	82
18.96	95
18.98	84
19	71
19.02	70
19.04	85
19.06	73
19.08	80
19.1	75
19.12	100
19.14	85
19.16	75
19.18	93
19.2	80
19.22	93
19.24	108
19.26	83
19.28	100
19.3	110
19.32	123
19.34	101
19.36	124
19.38	113
19.4	155
19.42	153
19.44	204
19.46	220
19.48	262
19.5	267
19.52	322
19.54	397
19.56	423
19.58	474
19.6	408
19.62	360
19.64	281
19.66	184
19.68	174
19.7	132
19.72	114
19.74	110
19.76	108
19.78	129
19.8	88
19.82	96
19.84	102
19.86	96
19.88	102
19.9	100
19.92	83
19.94	82
19.96	84
19.98	75
20	92
20.02	93
20.04	74
20.06	102
20.08	81
20.1	69
20.12	75
20.14	65
20.16	74
20.18	70
20.2	82
20.22	77
20.24	65
20.26	74
20.28	86
20.3	70
20.32	81
20.34	73
20.36	74
20.38	85
20.4	77
20.42	65
20.44	77
20.46	73
20.48	81
20.5	68
20.52	72
20.54	83
20.56	83
20.58	57
20.6	90
20.62	72
20.64	79
20.66	86
20.68	78
20.7	84
20.72	65
20.74	84
20.76	83
20.78	78
20.8	83
20.82	64
20.84	83
20.86	71
20.88	85
20.9	86
20.92	60
20.94	68
20.96	65
20.98	79
21	73
21.02	76
21.04	87
21.06	52
21.08	82
21.1	85
21.12	79
21.14	82
21.16	78
21.18	69
21.2	70
21.22	73
21.24	85
21.26	70
21.28	67
21.3	78
21.32	73
21.34	71
21.36	74
21.38	66
21.4	88
21.42	74
21.44	85
21.46	85
21.48	80
21.5	61
21.52	90
21.54	61
21.56	64
21.58	88
21.6	73
21.62	70
21.64	67
21.66	76
21.68	73
21.7	70
21.72	78
21.74	72
21.76	77
21.78	86
21.8	74
21.82	64
21.84	84
21.86	76
21.88	75
21.9	84
21.92	77
21.94	76
21.96	81
21.98	84
22	71
22.02	64
22.04	85
22.06	72
22.08	67
22.1	67
22.12	83
22.14	53
22.16	85
22.18	79
22.2	63
22.22	71
22.24	70
22.26	73
22.28	72
22.3	66
22.32	79
22.34	90
22.36	77
22.38	75
22.4	69
22.42	56
22.44	78
22.46	74
22.48	77
22.5	69
22.52	66
22.54	61
22.56	61
22.58	68
22.6	62
22.62	83
22.64	65
22.66	53
22.68	73
22.7	70
22.72	64
22.74	64
22.76	63
22.78	53
22.8	75
22.82	56
22.84	68
22.86	70
22.88	59
22.9	58
22.92	56
22.94	56
22.96	56
22.98	77
23	62
23.02	65
23.04	74
23.06	81
23.08	60
23.1	56
23.12	65
23.14	71
23.16	61
23.18	53
23.2	56
23.22	57
23.24	69
23.26	58
23.28	68
23.3	56
23.32	59
23.34	76
23.36	62
23.38	47
23.4	62
23.42	80
23.44	64
23.46	71
23.48	69
23.5	63
23.52	57
23.54	62
23.56	55
23.58	72
23.6	62
23.62	68
23.64	62
23.66	63
23.68	78
23.7	75
23.72	50
23.74	50
23.76	55
23.78	74
23.8	65
23.82	54
23.84	56
23.86	56
23.88	65
23.9	60
23.92	55
23.94	76
23.96	48
23.98	52
24	55
24.02	68
24.04	66
24.06	54
24.08	63
24.1	67
24.12	63
24.14	55
24.16	62
24.18	49
24.2	63
24.22	57
24.24	57
24.26	49
24.28	50
24.3	64
24.32	58
24.34	52
24.36	70
24.38	58
24.4	55
24.42	51
24.44	52
24.46	64
24.48	60
24.5	67
24.52	66
24.54	69
24.56	65
24.58	41
24.6	64
24.62	75
24.64	55
24.66	57
24.68	70
24.7	67
24.72	71
24.74	63
24.76	68
24.78	64
24.8	57
24.82	65
24.84	41
24.86	52
24.88	57
24.9	61
24.92	67
24.94	70
24.96	68
24.98	56
25	53
25.02	54
25.04	60
25.06	66
25.08	66
25.1	62
25.12	64
25.14	56
25.16	74
25.18	61
25.2	65
25.22	73
25.24	73
25.26	51
25.28	68
25.3	59
25.32	64
25.34	75
25.36	63
25.38	68
25.4	66
25.42	68
25.44	83
25.46	74
25.48	78
25.5	76
25.52	85
25.54	100
25.56	107
25.58	122
25.6	106
25.62	120
25.64	139
25.66	119
25.68	165
25.7	181
25.72	224
25.74	241
25.76	237
25.78	283
25.8	356
25.82	491
25.84	566
25.86	741
25.88	831
25.9	1019
25.92	1125
25.94	1073
25.96	988
25.98	818
26	621
26.02	504
26.04	364
26.06	267
26.08	198
26.1	155
26.12	155
26.14	124
26.16	103
26.18	109
26.2	92
26.22	98
26.24	97
26.26	93
26.28	83
26.3	65
26.32	87
26.34	70
26.36	69
26.38	65
26.4	67
26.42	71
26.44	71
26.46	67
26.48	68
26.5	52
26.52	65
26.54	68
26.56	55
26.58	71
26.6	62
26.62	56
26.64	67
26.66	75
26.68	61
26.7	61
26.72	60
26.74	54
26.76	63
26.78	66
26.8	74
26.82	56
26.84	78
26.86	67
26.88	42
26.9	59
26.92	51
26.94	56
26.96	79
26.98	57
27	60
27.02	69
27.04	63
27.06	64
27.08	65
27.1	75
27.12	72
27.14	77
27.16	84
27.18	97
27.2	88
27.22	97
27.24	74
27.26	81
27.28	85
27.3	121
27.32	96
27.34	102
27.36	126
27.38	111
27.4	132
27.42	151
27.44	182
27.46	190
27.48	181
27.5	200
27.52	215
27.54	275
27.56	313
27.58	333
27.6	457
27.62	464
27.64	617
27.66	770
27.68	824
27.7	1018
27.72	972
27.74	963
27.76	900
27.78	802
27.8	698
27.82	484
27.84	412
27.86	301
27.88	241
27.9	194
27.92	153
27.94	143
27.96	109
27.98	117
28	112
28.02	87
28.04	90
28.06	92
28.08	88
28.1	76
28.12	72
28.14	61
28.16	75
28.18	61
28.2	51
28.22	71
28.24	76
28.26	67
28.28	75
28.3	75
28.32	68
28.34	62
28.36	71
28.38	56
28.4	74
28.42	74
28.44	56
28.46	55
28.48	53
28.5	73
28.52	62
28.54	54
28.56	67
28.58	51
28.6	66
28.62	47
28.64	59
28.66	60
28.68	65
28.7	58
28.72	49
28.74	44
28.76	46
28.78	70
28.8	53
28.82	59
28.84	58
28.86	56
28.88	48
28.9	41
28.92	65
28.94	54
28.96	61
28.98	55
29	52
29.02	45
29.04	41
29.06	61
29.08	55
29.1	52
29.12	64
29.14	58
29.16	45
29.18	64
29.2	62
29.22	58
29.24	47
29.26	56
29.28	60
29.3	57
29.32	46
29.34	80
29.36	37
29.38	61
29.4	51
29.42	49
29.44	72
29.46	60
29.48	62
29.5	54
29.52	59
29.54	50
29.56	52
29.58	66
29.6	60
29.62	45
29.64	55
29.66	57
29.68	60
29.7	53
29.72	68
29.74	50
29.76	58
29.78	59
29.8	65
29.82	55
29.84	52
29.86	57
29.88	57
29.9	59
29.92	69
29.94	51
29.96	70
29.98	66
30	56
30.02	48
30.04	56
30.06	57
30.08	60
30.1	59
30.12	68
30.14	67
30.16	73
30.18	65
30.2	59
30.22	68
30.24	71
30.26	56
30.28	69
30.3	55
30.32	68
30.34	71
30.36	66
30.38	66
30.4	85
30.42	89
30.44	75
30.46	92
30.48	79
30.5	79
30.52	88
30.54	87
30.56	76
30.58	116
30.6	82
30.62	123
30.64	124
30.66	124
30.68	156
30.7	126
30.72	134
30.74	168
30.76	172
30.78	209
30.8	220
30.82	249
30.84	272
30.86	291
30.88	355
30.9	419
30.92	479
30.94	559
30.96	698
30.98	849
31	1071
31.02	1227
31.04	1371
31.06	1509
31.08	1461
31.1	1407
31.12	1223
31.14	998
31.16	804
31.18	607
31.2	495
31.22	369
31.24	291
31.26	248
31.28	170
31.3	164
31.32	162
31.34	119
31.36	122
31.38	116
31.4	83
31.42	103
31.44	90
31.46	69
31.48	72
31.5	88
31.52	67
31.54	65
31.56	70
31.58	70
31.6	87
31.62	72
31.64	68
31.66	66
31.68	74
31.7	75
31.72	67
31.74	65
31.76	79
31.78	58
31.8	60
31.82	64
31.84	69
31.86	60
31.88	76
31.9	60
31.92	69
31.94	59
31.96	64
31.98	60
32	57
32.02	66
32.04	61
32.06	58
32.08	68
32.1	63
32.12	61
32.14	69
32.16	61
32.18	53
32.2	68
32.22	49
32.24	54
32.26	61
32.28	70
32.3	62
32.32	74
32.34	74
32.36	70
32.38	59
32.4	71
32.42	59
32.44	90
32.46	83
32.48	92
32.5	88
32.52	111
32.54	117
32.56	140
32.58	123
32.6	165
32.62	171
32.64	150
32.66	157
32.68	137
32.7	122
32.72	101
32.74	124
32.76	80
32.78	84
32.8	54
32.82	63
32.84	74
32.86	62
32.88	56
32.9	58
32.92	62
32.94	64
32.96	60
32.98	74
33	67
33.02	66
33.04	58
33.06	51
33.08	64
33.1	56
33.12	61
33.14	76
33.16	55
33.18	62
33.2	53
33.22	56
33.24	58
33.26	66
33.28	68
33.3	59
33.32	56
33.34	61
33.36	61
33.38	55
33.4	72
33.42	74
33.44	60
33.46	68
33.48	81
33.5	74
33.52	77
33.54	81
33.56	80
33.58	75
33.6	102
33.62	111
33.64	89
33.66	106
33.68	97
33.7	118
33.72	144
33.74	143
33.76	147
33.78	160
33.8	209
33.82	222
33.84	262
33.86	277
33.88	293
33.9	297
33.92	398
33.94	456
33.96	516
33.98	603
34	754
34.02	984
34.04	1183
34.06	1507
34.08	1735
34.1	1763
34.12	1804
34.14	1578
34.16	1474
34.18	1213
34.2	1055
34.22	780
34.24	597
34.26	425
34.28	345
34.3	264
34.32	210
34.34	159
34.36	150
34.38	125
34.4	113
34.42	95
34.44	110
34.46	76
34.48	85
34.5	75
34.52	78
34.54	70
34.56	77
34.58	61
34.6	71
34.62	83
34.64	70
34.66	66
34.68	48
34.7	64
34.72	73
34.74	55
34.76	64
34.78	63
34.8	57
34.82	56
34.84	69
34.86	62
34.88	57
34.9	65
34.92	43
34.94	51
34.96	60
34.98	50
35	49
35.02	61
35.04	60
35.06	44
35.08	61
35.1	49
35.12	50
35.14	57
35.16	58
35.18	39
35.2	52
35.22	38
35.24	60
35.26	45
35.28	50
35.3	51
35.32	58
35.34	65
35.36	73
35.38	63
35.4	64
35.42	59
35.44	76
35.46	65
35.48	68
35.5	104
35.52	90
35.54	101
35.56	92
35.58	96
35.6	80
35.62	72
35.64	76
35.66	62
35.68	65
35.7	55
35.72	50
35.74	47
35.76	43
35.78	44
35.8	52
35.82	31
35.84	46
35.86	42
35.88	53
35.9	40
35.92	47
35.94	58
35.96	44
35.98	44
36	46
36.02	35
36.04	54
36.06	40
36.08	48
36.1	42
36.12	43
36.14	59
36.16	35
36.18	49
36.2	35
36.22	34
36.24	52
36.26	53
36.28	44
36.3	36
36.32	38
36.34	42
36.36	36
36.38	37
36.4	42
36.42	40
36.44	43
36.46	41
36.48	44
36.5	48
36.52	50
36.54	53
36.56	43
36.58	42
36.6	40
36.62	55
36.64	42
36.66	50
36.68	44
36.7	46
36.72	47
36.74	41
36.76	44
36.78	41
36.8	48
36.82	45
36.84	42
36.86	32
36.88	45
36.9	45
36.92	36
36.94	37
36.96	48
36.98	35
37	41
37.02	52
37.04	44
37.06	50
37.08	50
37.1	28
37.12	57
37.14	45
37.16	49
37.18	49
37.2	51
37.22	36
37.24	48
37.26	41
37.28	46
37.3	47
37.32	45
37.34	46
37.36	47
37.38	44
37.4	57
37.42	56
37.44	34
37.46	51
37.48	44
37.5	56
37.52	40
37.54	46
37.56	46
37.58	48
37.6	52
37.62	64
37.64	58
37.66	78
37.68	59
37.7	57
37.72	83
37.74	57
37.76	76
37.78	77
37.8	84
37.82	87
37.84	101
37.86	114
37.88	99
37.9	102
37.92	107
37.94	116
37.96	134
37.98	163
38	147
38.02	189
38.04	206
38.06	202
38.08	232
38.1	244
38.12	313
38.14	386
38.16	501
38.18	598
38.2	683
38.22	756
38.24	781
38.26	835
38.28	771
38.3	670
38.32	585
38.34	539
38.36	413
38.38	365
38.4	256
38.42	219
38.44	178
38.46	115
38.48	114
38.5	97
38.52	98
38.54	73
38.56	93
38.58	83
38.6	74
38.62	62
38.64	47
38.66	56
38.68	62
38.7	62
38.72	57
38.74	55
38.76	43
38.78	61
38.8	59
38.82	51
38.84	48
38.86	51
38.88	49
38.9	51
38.92	43
38.94	46
38.96	48
38.98	44
39	57
39.02	43
39.04	52
39.06	43
39.08	48
39.1	53
39.12	51
39.14	42
39.16	39
39.18	35
39.2	41
39.22	41
39.24	48
39.26	36
39.28	42
39.3	42
39.32	51
39.34	47
39.36	36
39.38	40
39.4	52
39.42	48
39.44	39
39.46	46
39.48	50
39.5	51
39.52	52
39.54	62
39.56	75
39.58	54
39.6	56
39.62	59
39.64	51
39.66	56
39.68	55
39.7	46
39.72	44
39.74	30
39.76	43
39.78	62
39.8	48
39.82	32
39.84	40
39.86	49
39.88	49
39.9	40
39.92	45
39.94	44
39.96	35
39.98	43
40	35
40.02	42
40.04	48
40.06	39
40.08	49
40.1	48
40.12	42
40.14	46
40.16	42
40.18	46
40.2	47
40.22	43
40.24	41
40.26	43
40.28	41
40.3	41
40.32	29
40.34	42
40.36	35
40.38	39
40.4	39
40.42	33
40.44	41
40.46	41
40.48	44
40.5	44
40.52	28
40.54	49
40.56	43
40.58	48
40.6	33
40.62	37
40.64	36
40.66	45
40.68	36
40.7	41
40.72	40
40.74	39
40.76	48
40.78	41
40.8	34
40.82	30
40.84	30
40.86	44
40.88	43
40.9	44
40.92	41
40.94	42
40.96	36
40.98	48
41	41
41.02	51
41.04	30
41.06	35
41.08	46
41.1	36
41.12	48
41.14	38
41.16	32
41.18	41
41.2	38
41.22	27
41.24	35
41.26	43
41.28	37
41.3	42
41.32	46
41.34	27
41.36	31
41.38	48
41.4	45
41.42	41
41.44	38
41.46	52
41.48	43
41.5	53
41.52	47
41.54	41
41.56	30
41.58	44
41.6	38
41.62	43
41.64	45
41.66	42
41.68	46
41.7	37
41.72	45
41.74	33
41.76	37
41.78	44
41.8	40
41.82	47
41.84	43
41.86	39
41.88	50
41.9	28
41.92	26
41.94	39
41.96	37
41.98	44
42	48
42.02	34
42.04	36
42.06	61
42.08	44
42.1	37
42.12	44
42.14	40
42.16	39
42.18	40
42.2	39
42.22	43
42.24	47
42.26	50
42.28	46
42.3	49
42.32	50
42.34	46
42.36	53
42.38	54
42.4	43
42.42	45
42.44	45
42.46	42
42.48	67
42.5	46
42.52	59
42.54	57
42.56	49
42.58	55
42.6	64
42.62	61
42.64	54
42.66	59
42.68	85
42.7	82
42.72	61
42.74	64
42.76	101
42.78	62
42.8	84
42.82	103
42.84	118
42.86	88
42.88	98
42.9	96
42.92	128
42.94	121
42.96	120
42.98	144
43	157
43.02	191
43.04	183
43.06	179
43.08	237
43.1	295
43.12	325
43.14	391
43.16	539
43.18	572
43.2	648
43.22	672
43.24	786
43.26	789
43.28	767
43.3	668
43.32	634
43.34	527
43.36	480
43.38	451
43.4	352
43.42	276
43.44	229
43.46	194
43.48	128
43.5	128
43.52	102
43.54	81
43.56	81
43.58	72
43.6	59
43.62	57
43.64	82
43.66	64
43.68	64
43.7	53
43.72	69
43.74	52
43.76	52
43.78	56
43.8	48
43.82	50
43.84	62
43.86	53
43.88	49
43.9	61
43.92	52
43.94	50
43.96	55
43.98	58
44	61
44.02	48
44.04	52
44.06	60
44.08	52
44.1	53
44.12	59
44.14	65
44.16	77
44.18	67
44.2	80
44.22	75
44.24	87
44.26	97
44.28	101
44.3	105
44.32	135
44.34	152
44.36	145
44.38	167
44.4	193
44.42	184
44.44	199
44.46	176
44.48	154
44.5	158
44.52	136
44.54	119
44.56	121
44.58	133
44.6	84
44.62	70
44.64	66
44.66	49
44.68	60
44.7	72
44.72	43
44.74	35
44.76	53
44.78	49
44.8	37
44.82	46
44.84	37
44.86	43
44.88	32
44.9	39
44.92	29
44.94	43
44.96	43
44.98	30
45	41
45.02	38
45.04	51
45.06	43
45.08	48
45.1	49
45.12	34
45.14	45
45.16	46
45.18	36
45.2	37
45.22	42
45.24	34
45.26	55
45.28	62
45.3	41
45.32	39
45.34	40
45.36	53
45.38	43
45.4	48
45.42	40
45.44	52
45.46	46
45.48	45
45.5	43
45.52	41
45.54	48
45.56	36
45.58	42
45.6	35
45.62	30
45.64	37
45.66	43
45.68	32
45.7	38
45.72	55
45.74	37
45.76	30
45.78	37
45.8	41
45.82	41
45.84	32
45.86	36
45.88	33
45.9	51
45.92	40
45.94	30
45.96	43
45.98	53
46	34
46.02	50
46.04	41
46.06	34
46.08	28
46.1	34
46.12	30
46.14	41
46.16	36
46.18	36
46.2	41
46.22	45
46.24	41
46.26	31
46.28	38
46.3	32
46.32	48
46.34	41
46.36	40
46.38	35
46.4	52
46.42	48
46.44	34
46.46	38
46.48	35
46.5	49
46.52	50
46.54	41
46.56	42
46.58	41
46.6	39
46.62	52
46.64	42
46.66	35
46.68	43
46.7	44
46.72	54
46.74	56
46.76	35
46.78	43
46.8	48
46.82	45
46.84	42
46.86	57
46.88	44
46.9	37
46.92	35
46.94	33
46.96	40
46.98	44
47	36
47.02	33
47.04	40
47.06	40
47.08	44
47.1	28
47.12	31
47.14	36
47.16	37
47.18	36
47.2	42
47.22	44
47.24	37
47.26	52
47.28	41
47.3	46
47.32	69
47.34	46
47.36	51
47.38	59
47.4	63
47.42	52
47.44	53
47.46	44
47.48	51
47.5	41
47.52	70
47.54	62
47.56	48
47.58	64
47.6	70
47.62	72
47.64	77
47.66	88
47.68	98
47.7	103
47.72	105
47.74	125
47.76	132
47.78	143
47.8	150
47.82	152
47.84	146
47.86	137
47.88	129
47.9	121
47.92	118
47.94	122
47.96	103
47.98	87
48	83
48.02	69
48.04	78
48.06	59
48.08	52
48.1	60
48.12	54
48.14	54
48.16	45
48.18	56
48.2	39
48.22	51
48.24	57
48.26	49
48.28	43
48.3	54
48.32	40
48.34	48
48.36	36
48.38	45
48.4	34
48.42	40
48.44	52
48.46	45
48.48	35
48.5	46
48.52	36
48.54	62
48.56	46
48.58	53
48.6	56
48.62	41
48.64	43
48.66	63
48.68	46
48.7	55
48.72	47
48.74	59
48.76	55
48.78	61
48.8	76
48.82	65
48.84	80
48.86	97
48.88	109
48.9	121
48.92	119
48.94	123
48.96	112
48.98	100
49	91
49.02	94
49.04	92
49.06	75
49.08	67
49.1	67
49.12	65
49.14	76
49.16	52
49.18	50
49.2	42
49.22	43
49.24	51
49.26	46
49.28	39
49.3	42
49.32	30
49.34	43
49.36	37
49.38	48
49.4	43
49.42	42
49.44	47
49.46	38
49.48	37
49.5	42
49.52	33
49.54	46
49.56	55
49.58	35
49.6	42
49.62	45
49.64	54
49.66	52
49.68	42
49.7	50
49.72	59
49.74	51
49.76	37
49.78	43
49.8	52
49.82	39
49.84	47
49.86	45
49.88	53
49.9	36
49.92	47
49.94	54
[truncated: 1,003 more rows]

## Sheet: Figure 3
Figure 2c																																											Figure 2d
O 1S														C 1S																	Li 1S
befre annealing							after annealing							before annealing								after annealing									before annealing					after annealing
548.197	4.41678	4.41678	4.41678	4.41678	4.41678	4.41678	545.914	3.91543	3.91543	3.91543	3.91543	3.91543		303.197	7.60509	7.60509	7.60509	7.60509	7.60509	7.60509	7.60509	306.533	7.20859	7.20859	7.20859	7.20859	7.20859	7.20859	7.20859		63.197	1.27531	1.27531	1.27531	1.27531	65.514	1.25603	1.25603	1.25603	1.25603	1.25603		20	0.4465	0.0323
548.097	4.13551	4.13551	4.13551	4.13551	4.13551	4.13551	545.814	3.84249	3.84249	3.84249	3.84249	3.84249		303.097	7.53285	7.53285	7.53285	7.53285	7.53285	7.53285	7.53285	306.433	7.44329	7.44329	7.44329	7.44329	7.44329	7.44329	7.44329		63.147	1.24368	1.24368	1.24368	1.24368	65.414	1.21205	1.21205	1.21205	1.21205	1.21205		60	0.4006	0.02116
547.997	4.43353	4.43353	4.43353	4.43353	4.43353	4.43353	545.714	3.87612	3.87612	3.87612	3.87612	3.87612		302.997	7.7557	7.7557	7.7557	7.7557	7.7557	7.7557	7.7557	306.333	7.40362	7.40362	7.40362	7.40362	7.40362	7.40362	7.40362		63.097	1.19618	1.19618	1.19618	1.19618	65.314	1.20027	1.20027	1.20027	1.20027	1.20027		135	0.3286	0.02463
547.897	4.16497	4.16497	4.16497	4.16497	4.16497	4.16497	545.614	3.88002	3.88002	3.88002	3.88002	3.88002		302.897	7.72124	7.72124	7.72124	7.72124	7.72124	7.72124	7.72124	306.233	7.39799	7.39799	7.39799	7.39799	7.39799	7.39799	7.39799		63.047	1.22701	1.22701	1.22701	1.22701	65.214	1.16849	1.16849	1.16849	1.16849	1.16849		200	0.314	0.07822
547.797	4.14663	4.14663	4.14663	4.14663	4.14663	4.14663	545.514	3.98159	3.98159	3.98159	3.98159	3.98159		302.797	7.57342	7.57342	7.57342	7.57342	7.57342	7.57342	7.57342	306.133	7.21025	7.21025	7.21025	7.21025	7.21025	7.21025	7.21025		62.997	1.23081	1.23081	1.23081	1.23081	65.114	1.16872	1.16872	1.16872	1.16872	1.16872		245	0.3228	0.16771
547.697	4.09109	4.09109	4.09109	4.09109	4.09109	4.09109	545.414	3.68207	3.68207	3.68207	3.68207	3.68207		302.697	7.84902	7.84902	7.84902	7.84902	7.84902	7.84902	7.84902	306.033	6.94861	6.94861	6.94861	6.94861	6.94861	6.94861	6.94861		62.947	1.23842	1.23842	1.23842	1.23842	65.014	1.15895	1.15895	1.15895	1.15895	1.15895		280	0.3444	0.19965
547.597	4.19475	4.19475	4.19475	4.19475	4.19475	4.19475	545.314	3.92109	3.92109	3.92109	3.92109	3.92109		302.597	7.67927	7.67927	7.67927	7.67927	7.67927	7.67927	7.67927	305.933	7.28875	7.28875	7.28875	7.28875	7.28875	7.28875	7.28875		62.897	1.20401	1.20401	1.20401	1.20401	64.914	1.15478	1.15478	1.15478	1.15478	1.15478		295	0.3083	0.2473
547.497	4.19705	4.19705	4.19705	4.19705	4.19705	4.19705	545.214	4.11244	4.11244	4.11244	4.11244	4.11244		302.497	7.64336	7.64336	7.64336	7.64336	7.64336	7.64336	7.64336	305.833	7.20013	7.20013	7.20013	7.20013	7.20013	7.20013	7.20013		62.847	1.15219	1.15219	1.15219	1.15219	64.814	1.16705	1.16705	1.16705	1.16705	1.16705		305	0.0725	0.92081
547.397	4.2609	4.2609	4.2609	4.2609	4.2609	4.2609	545.114	4.07555	4.07555	4.07555	4.07555	4.07555		302.397	7.733	7.733	7.733	7.733	7.733	7.733	7.733	305.733	7.15553	7.15553	7.15553	7.15553	7.15553	7.15553	7.15553		62.797	1.18567	1.18567	1.18567	1.18567	64.714	1.18635	1.18635	1.18635	1.18635	1.18635		325	0.0509	2.69906
547.297	4.20446	4.20446	4.20446	4.20446	4.20446	4.20446	545.014	4.02455	4.02455	4.02455	4.02455	4.02455		302.297	7.54092	7.54092	7.54092	7.54092	7.54092	7.54092	7.54092	305.633	6.89049	6.89049	6.89049	6.89049	6.89049	6.89049	6.89049		62.747	1.16604	1.16604	1.16604	1.16604	64.614	1.17563	1.17563	1.17563	1.17563	1.17563		350	0.063	2.74574
547.197	4.23546	4.23546	4.23546	4.23546	4.23546	4.23546	544.914	4.00059	4.00059	4.00059	4.00059	4.00059		302.197	7.91827	7.91827	7.91827	7.91827	7.91827	7.91827	7.91827	305.533	7.12995	7.12995	7.12995	7.12995	7.12995	7.12995	7.12995		62.697	1.16347	1.16347	1.16347	1.16347	64.514	1.17257	1.17257	1.17257	1.17257	1.17257
547.097	4.15429	4.15429	4.15429	4.15429	4.15429	4.15429	544.814	4.10967	4.10967	4.10967	4.10967	4.10967		302.097	7.87109	7.87109	7.87109	7.87109	7.87109	7.87109	7.87109	305.433	7.44259	7.44259	7.44259	7.44259	7.44259	7.44259	7.44259		62.647	1.19514	1.19514	1.19514	1.19514	64.414	1.16895	1.16895	1.16895	1.16895	1.16895
546.997	4.15002	4.15002	4.15002	4.15002	4.15002	4.15002	544.714	4.07171	4.07171	4.07171	4.07171	4.07171		301.997	8.07507	8.07507	8.07507	8.07507	8.07507	8.07507	8.07507	305.333	7.59263	7.59263	7.59263	7.59263	7.59263	7.59263	7.59263		62.597	1.2237	1.2237	1.2237	1.2237	64.314	1.15086	1.15086	1.15086	1.15086	1.15086
546.897	4.18912	4.18912	4.18912	4.18912	4.18912	4.18912	544.614	4.12459	4.12459	4.12459	4.12459	4.12459		301.897	7.99483	7.99483	7.99483	7.99483	7.99483	7.99483	7.99483	305.233	7.42414	7.42414	7.42414	7.42414	7.42414	7.42414	7.42414		62.547	1.22913	1.22913	1.22913	1.22913	64.214	1.13825	1.13825	1.13825	1.13825	1.13825
546.797	3.99739	3.99739	3.99739	3.99739	3.99739	3.99739	544.514	4.09249	4.09249	4.09249	4.09249	4.09249		301.797	8.06137	8.06137	8.06137	8.06137	8.06137	8.06137	8.06137	305.133	7.1134	7.1134	7.1134	7.1134	7.1134	7.1134	7.1134		62.497	1.17989	1.17989	1.17989	1.17989	64.114	1.16782	1.16782	1.16782	1.16782	1.16782
546.697	4.07715	4.07715	4.07715	4.07715	4.07715	4.07715	544.414	4.07815	4.07815	4.07815	4.07815	4.07815		301.697	7.98015	7.98015	7.98015	7.98015	7.98015	7.98015	7.98015	305.033	7.40812	7.40812	7.40812	7.40812	7.40812	7.40812	7.40812		62.447	1.15838	1.15838	1.15838	1.15838	64.014	1.18243	1.18243	1.18243	1.18243	1.18243
546.597	4.14956	4.14956	4.14956	4.14956	4.14956	4.14956	544.314	4.14968	4.14968	4.14968	4.14968	4.14968		301.597	8.15568	8.15568	8.15568	8.15568	8.15568	8.15568	8.15568	304.933	7.58906	7.58906	7.58906	7.58906	7.58906	7.58906	7.58906		62.397	1.20623	1.20623	1.20623	1.20623	63.914	1.19775	1.19775	1.19775	1.19775	1.19775
546.497	4.03402	4.03402	4.03402	4.03402	4.03402	4.03402	544.214	4.13929	4.13929	4.13929	4.13929	4.13929		301.497	7.9592	7.9592	7.9592	7.9592	7.9592	7.9592	7.9592	304.833	7.26604	7.26604	7.26604	7.26604	7.26604	7.26604	7.26604		62.347	1.16221	1.16221	1.16221	1.16221	63.814	1.20511	1.20511	1.20511	1.20511	1.20511
546.397	4.07409	4.07409	4.07409	4.07409	4.07409	4.07409	544.114	4.06806	4.06806	4.06806	4.06806	4.06806		301.397	8.257	8.257	8.257	8.257	8.257	8.257	8.257	304.733	7.44628	7.44628	7.44628	7.44628	7.44628	7.44628	7.44628		62.297	1.17025	1.17025	1.17025	1.17025	63.714	1.22032	1.22032	1.22032	1.22032	1.22032
546.297	4.01861	4.01861	4.01861	4.01861	4.01861	4.01861	544.014	4.07389	4.07389	4.07389	4.07389	4.07389		301.297	8.25527	8.25527	8.25527	8.25527	8.25527	8.25527	8.25527	304.633	7.09508	7.09508	7.09508	7.09508	7.09508	7.09508	7.09508		62.247	1.13274	1.13274	1.13274	1.13274	63.614	1.20371	1.20371	1.20371	1.20371	1.20371
546.197	3.85941	3.85941	3.85941	3.85941	3.85941	3.85941	543.914	4.04362	4.04362	4.04362	4.04362	4.04362		301.197	8.39578	8.39578	8.39578	8.39578	8.39578	8.39578	8.39578	304.533	7.12709	7.12709	7.12709	7.12709	7.12709	7.12709	7.12709		62.197	1.19169	1.19169	1.19169	1.19169	63.514	1.19747	1.19747	1.19747	1.19747	1.19747
546.097	3.86183	3.86183	3.86183	3.86183	3.86183	3.86183	543.814	4.15616	4.15616	4.15616	4.15616	4.15616		301.097	8.02642	8.02642	8.02642	8.02642	8.02642	8.02642	8.02642	304.433	7.20532	7.20532	7.20532	7.20532	7.20532	7.20532	7.20532		62.147	1.15585	1.15585	1.15585	1.15585	63.414	1.18255	1.18255	1.18255	1.18255	1.18255
545.997	3.91131	3.91131	3.91131	3.91131	3.91131	3.91131	543.714	3.94175	3.94175	3.94175	3.94175	3.94175		300.997	8.12748	8.12748	8.12748	8.12748	8.12748	8.12748	8.12748	304.333	7.3124	7.3124	7.3124	7.3124	7.3124	7.3124	7.3124		62.097	1.22364	1.22364	1.22364	1.22364	63.314	1.18745	1.18745	1.18745	1.18745	1.18745
545.897	3.95961	3.95961	3.95961	3.95961	3.95961	3.95961	543.614	4.06865	4.06865	4.06865	4.06865	4.06865		300.897	8.02797	8.02797	8.02797	8.02797	8.02797	8.02797	8.02797	304.233	7.1576	7.1576	7.1576	7.1576	7.1576	7.1576	7.1576		62.047	1.17575	1.17575	1.17575	1.17575	63.214	1.20226	1.20226	1.20226	1.20226	1.20226
545.797	3.94549	3.94549	3.94549	3.94549	3.94549	3.94549	543.514	4.03128	4.03128	4.03128	4.03128	4.03128		300.797	8.08907	8.08907	8.08907	8.08907	8.08907	8.08907	8.08907	304.133	7.04422	7.04422	7.04422	7.04422	7.04422	7.04422	7.04422		61.997	1.11781	1.11781	1.11781	1.11781	63.114	1.19362	1.19362	1.19362	1.19362	1.19362
545.697	3.83154	3.83154	3.83154	3.83154	3.83154	3.83154	543.414	4.15327	4.15327	4.15327	4.15327	4.15327		300.697	7.82042	7.82042	7.82042	7.82042	7.82042	7.82042	7.82042	304.033	7.45394	7.45394	7.45394	7.45394	7.45394	7.45394	7.45394		61.947	1.11283	1.11283	1.11283	1.11283	63.014	1.1637	1.1637	1.1637	1.1637	1.1637
545.597	3.88042	3.88042	3.88042	3.88042	3.88042	3.88042	543.314	4.19122	4.19122	4.19122	4.19122	4.19122		300.597	7.77051	7.77051	7.77051	7.77051	7.77051	7.77051	7.77051	303.933	7.27603	7.27603	7.27603	7.27603	7.27603	7.27603	7.27603		61.897	1.1389	1.1389	1.1389	1.1389	62.914	1.16565	1.16565	1.16565	1.16565	1.16565
545.497	3.73937	3.73937	3.73937	3.73937	3.73937	3.73937	543.214	3.96571	3.96571	3.96571	3.96571	3.96571		300.497	7.65241	7.65241	7.65241	7.65241	7.65241	7.65241	7.65241	303.833	7.25605	7.25605	7.25605	7.25605	7.25605	7.25605	7.25605		61.847	1.08656	1.08656	1.08656	1.08656	62.814	1.16675	1.16675	1.16675	1.16675	1.16675
545.397	3.96907	3.96907	3.96907	3.96907	3.96907	3.96907	543.114	4.20397	4.20397	4.20397	4.20397	4.20397		300.397	7.60925	7.60925	7.60925	7.60925	7.60925	7.60925	7.60925	303.733	7.25045	7.25045	7.25045	7.25045	7.25045	7.25045	7.25045		61.797	1.10967	1.10967	1.10967	1.10967	62.714	1.14985	1.14985	1.14985	1.14985	1.14985
545.297	3.87551	3.87551	3.87551	3.87551	3.87551	3.87551	543.014	4.138	4.138	4.138	4.138	4.138		300.297	7.78924	7.78924	7.78924	7.78924	7.78924	7.78924	7.78924	303.633	7.16496	7.16496	7.16496	7.16496	7.16496	7.16496	7.16496		61.747	1.1524	1.1524	1.1524	1.1524	62.614	1.14374	1.14374	1.14374	1.14374	1.14374
545.197	3.89283	3.89283	3.89283	3.89283	3.89283	3.89283	542.914	4.08883	4.08883	4.08883	4.08883	4.08883		300.197	7.40207	7.40207	7.40207	7.40207	7.40207	7.40207	7.40207	303.533	7.29175	7.29175	7.29175	7.29175	7.29175	7.29175	7.29175		61.697	1.14523	1.14523	1.14523	1.14523	62.514	1.16392	1.16392	1.16392	1.16392	1.16392
545.097	3.73075	3.73075	3.73075	3.73075	3.73075	3.73075	542.814	4.20315	4.20315	4.20315	4.20315	4.20315		300.097	7.44215	7.44215	7.44215	7.44215	7.44215	7.44215	7.44215	303.433	7.36902	7.36902	7.36902	7.36902	7.36902	7.36902	7.36902		61.647	1.1977	1.1977	1.1977	1.1977	62.414	1.15976	1.15976	1.15976	1.15976	1.15976
544.997	3.85007	3.85007	3.85007	3.85007	3.85007	3.85007	542.714	3.96111	3.96111	3.96111	3.96111	3.96111		299.997	7.51085	7.51085	7.51085	7.51085	7.51085	7.51085	7.51085	303.333	7.48429	7.48429	7.48429	7.48429	7.48429	7.48429	7.48429		61.597	1.15828	1.15828	1.15828	1.15828	62.314	1.15585	1.15585	1.15585	1.15585	1.15585
544.897	3.92766	3.92766	3.92766	3.92766	3.92766	3.92766	542.614	3.98342	3.98342	3.98342	3.98342	3.98342		299.897	7.22153	7.22153	7.22153	7.22153	7.22153	7.22153	7.22153	303.233	7.2309	7.2309	7.2309	7.2309	7.2309	7.2309	7.2309		61.547	1.1184	1.1184	1.1184	1.1184	62.214	1.14322	1.14322	1.14322	1.14322	1.14322
544.797	3.83646	3.83646	3.83646	3.83646	3.83646	3.83646	542.514	4.04805	4.04805	4.04805	4.04805	4.04805		299.797	7.30039	7.30039	7.30039	7.30039	7.30039	7.30039	7.30039	303.133	7.52575	7.52575	7.52575	7.52575	7.52575	7.52575	7.52575		61.497	1.11245	1.11245	1.11245	1.11245	62.114	1.16042	1.16042	1.16042	1.16042	1.16042
544.697	3.79997	3.79997	3.79997	3.79997	3.79997	3.79997	542.414	4.123	4.123	4.123	4.123	4.123		299.697	7.33093	7.33093	7.33093	7.33093	7.33093	7.33093	7.33093	303.033	6.97132	6.97132	6.97132	6.97132	6.97132	6.97132	6.97132		61.447	1.15873	1.15873	1.15873	1.15873	62.014	1.16808	1.16808	1.16808	1.16808	1.16808
544.597	3.83531	3.83531	3.83531	3.83531	3.83531	3.83531	542.314	3.98731	3.98731	3.98731	3.98731	3.98731		299.597	7.16015	7.16015	7.16015	7.16015	7.16015	7.16015	7.16015	302.933	7.44355	7.44355	7.44355	7.44355	7.44355	7.44355	7.44355		61.397	1.15981	1.15981	1.15981	1.15981	61.914	1.18292	1.18292	1.18292	1.18292	1.18292
544.497	3.7948	3.7948	3.7948	3.7948	3.7948	3.7948	542.214	3.99953	3.99953	3.99953	3.99953	3.99953		299.497	7.20225	7.20225	7.20225	7.20225	7.20225	7.20225	7.20225	302.833	7.49211	7.49211	7.49211	7.49211	7.49211	7.49211	7.49211		61.347	1.16586	1.16586	1.16586	1.16586	61.814	1.17703	1.17703	1.17703	1.17703	1.17703
544.397	3.78188	3.78188	3.78188	3.78188	3.78188	3.78188	542.114	4.06593	4.06593	4.06593	4.06593	4.06593		299.397	7.0987	7.0987	7.0987	7.0987	7.0987	7.0987	7.0987	302.733	7.46817	7.46817	7.46817	7.46817	7.46817	7.46817	7.46817		61.297	1.14523	1.14523	1.14523	1.14523	61.714	1.18782	1.18782	1.18782	1.18782	1.18782
544.297	3.75031	3.75031	3.75031	3.75031	3.75031	3.75031	542.014	4.05088	4.05088	4.05088	4.05088	4.05088		299.297	7.21436	7.21436	7.21436	7.21436	7.21436	7.21436	7.21436	302.633	7.29928	7.29928	7.29928	7.29928	7.29928	7.29928	7.29928		61.247	1.2262	1.2262	1.2262	1.2262	61.614	1.16265	1.16265	1.16265	1.16265	1.16265
544.197	3.80693	3.80693	3.80693	3.80693	3.80693	3.80693	541.914	3.81946	3.81946	3.81946	3.81946	3.81946		299.197	7.00376	7.00376	7.00376	7.00376	7.00376	7.00376	7.00376	302.533	7.27793	7.27793	7.27793	7.27793	7.27793	7.27793	7.27793		61.197	1.16375	1.16375	1.16375	1.16375	61.514	1.14734	1.14734	1.14734	1.14734	1.14734
544.097	3.71732	3.71732	3.71732	3.71732	3.71732	3.71732	541.814	3.71394	3.71394	3.71394	3.71394	3.71394		299.097	7.37381	7.37381	7.37381	7.37381	7.37381	7.37381	7.37381	302.433	7.34181	7.34181	7.34181	7.34181	7.34181	7.34181	7.34181		61.147	1.17224	1.17224	1.17224	1.17224	61.414	1.12712	1.12712	1.12712	1.12712	1.12712
543.997	3.76175	3.76175	3.76175	3.76175	3.76175	3.76175	541.714	3.83139	3.83139	3.83139	3.83139	3.83139		298.997	7.26858	7.26858	7.26858	7.26858	7.26858	7.26858	7.26858	302.333	7.2748	7.2748	7.2748	7.2748	7.2748	7.2748	7.2748		61.097	1.13667	1.13667	1.13667	1.13667	61.314	1.11311	1.11311	1.11311	1.11311	1.11311
543.897	3.77575	3.77575	3.77575	3.77575	3.77575	3.77575	541.614	3.75348	3.75348	3.75348	3.75348	3.75348		298.897	7.23927	7.23927	7.23927	7.23927	7.23927	7.23927	7.23927	302.233	7.05418	7.05418	7.05418	7.05418	7.05418	7.05418	7.05418		61.047	1.13824	1.13824	1.13824	1.13824	61.214	1.1114	1.1114	1.1114	1.1114	1.1114
543.797	3.75063	3.75063	3.75063	3.75063	3.75063	3.75063	541.514	3.84986	3.84986	3.84986	3.84986	3.84986		298.797	6.92936	6.92936	6.92936	6.92936	6.92936	6.92936	6.92936	302.133	7.38953	7.38953	7.38953	7.38953	7.38953	7.38953	7.38953		60.997	1.15187	1.15187	1.15187	1.15187	61.114	1.1434	1.1434	1.1434	1.1434	1.1434
543.697	3.71497	3.71497	3.71497	3.71497	3.71497	3.71497	541.414	3.82855	3.82855	3.82855	3.82855	3.82855		298.697	7.17824	7.17824	7.17824	7.17824	7.17824	7.17824	7.17824	302.033	7.2287	7.2287	7.2287	7.2287	7.2287	7.2287	7.2287		60.947	1.11732	1.11732	1.11732	1.11732	61.014	1.14322	1.14322	1.14322	1.14322	1.14322
543.597	3.61054	3.61054	3.61054	3.61054	3.61054	3.61054	541.314	3.75171	3.75171	3.75171	3.75171	3.75171		298.597	7.30225	7.30225	7.30225	7.30225	7.30225	7.30225	7.30225	301.933	7.37285	7.37285	7.37285	7.37285	7.37285	7.37285	7.37285		60.897	1.17878	1.17878	1.17878	1.17878	60.914	1.15421	1.15421	1.15421	1.15421	1.15421
543.497	3.68371	3.68371	3.68371	3.68371	3.68371	3.68371	541.214	3.73094	3.73094	3.73094	3.73094	3.73094		298.497	7.26732	7.26732	7.26732	7.26732	7.26732	7.26732	7.26732	301.833	7.05338	7.05338	7.05338	7.05338	7.05338	7.05338	7.05338		60.847	1.17926	1.17926	1.17926	1.17926	60.814	1.16348	1.16348	1.16348	1.16348	1.16348
543.397	3.81685	3.81685	3.81685	3.81685	3.81685	3.81685	541.114	3.78754	3.78754	3.78754	3.78754	3.78754		298.397	7.4368	7.4368	7.4368	7.4368	7.4368	7.4368	7.4368	301.733	7.36369	7.36369	7.36369	7.36369	7.36369	7.36369	7.36369		60.797	1.15098	1.15098	1.15098	1.15098	60.714	1.15563	1.15563	1.15563	1.15563	1.15563
543.297	3.80764	3.80764	3.80764	3.80764	3.80764	3.80764	541.014	3.74003	3.74003	3.74003	3.74003	3.74003		298.297	7.42705	7.42705	7.42705	7.42705	7.42705	7.42705	7.42705	301.633	7.06527	7.06527	7.06527	7.06527	7.06527	7.06527	7.06527		60.747	1.16193	1.16193	1.16193	1.16193	60.614	1.15576	1.15576	1.15576	1.15576	1.15576
543.197	3.77351	3.77351	3.77351	3.77351	3.77351	3.77351	540.914	3.68426	3.68426	3.68426	3.68426	3.68426		298.197	7.38648	7.38648	7.38648	7.38648	7.38648	7.38648	7.38648	301.533	7.39416	7.39416	7.39416	7.39416	7.39416	7.39416	7.39416		60.697	1.19329	1.19329	1.19329	1.19329	60.514	1.15283	1.15283	1.15283	1.15283	1.15283
543.097	3.77561	3.77561	3.77561	3.77561	3.77561	3.77561	540.814	3.55778	3.55778	3.55778	3.55778	3.55778		298.097	7.27895	7.27895	7.27895	7.27895	7.27895	7.27895	7.27895	301.433	7.42507	7.42507	7.42507	7.42507	7.42507	7.42507	7.42507		60.647	1.16302	1.16302	1.16302	1.16302	60.414	1.16344	1.16344	1.16344	1.16344	1.16344
542.997	3.80578	3.80578	3.80578	3.80578	3.80578	3.80578	540.714	3.69269	3.69269	3.69269	3.69269	3.69269		297.997	7.17956	7.17956	7.17956	7.17956	7.17956	7.17956	7.17956	301.333	7.40948	7.40948	7.40948	7.40948	7.40948	7.40948	7.40948		60.597	1.15351	1.15351	1.15351	1.15351	60.314	1.16891	1.16891	1.16891	1.16891	1.16891
542.897	3.85756	3.85756	3.85756	3.85756	3.85756	3.85756	540.614	3.72249	3.72249	3.72249	3.72249	3.72249		297.897	7.32363	7.32363	7.32363	7.32363	7.32363	7.32363	7.32363	301.233	7.44315	7.44315	7.44315	7.44315	7.44315	7.44315	7.44315		60.547	1.16444	1.16444	1.16444	1.16444	60.214	1.17197	1.17197	1.17197	1.17197	1.17197
542.797	3.9857	3.9857	3.9857	3.9857	3.9857	3.9857	540.514	3.66	3.66	3.66	3.66	3.66		297.797	7.04427	7.04427	7.04427	7.04427	7.04427	7.04427	7.04427	301.133	7.45148	7.45148	7.45148	7.45148	7.45148	7.45148	7.45148		60.497	1.22468	1.22468	1.22468	1.22468	60.114	1.17585	1.17585	1.17585	1.17585	1.17585
542.697	3.79798	3.79798	3.79798	3.79798	3.79798	3.79798	540.414	3.57649	3.57649	3.57649	3.57649	3.57649		297.697	7.06654	7.06654	7.06654	7.06654	7.06654	7.06654	7.06654	301.033	7.16266	7.16266	7.16266	7.16266	7.16266	7.16266	7.16266		60.447	1.13023	1.13023	1.13023	1.13023	60.014	1.18246	1.18246	1.18246	1.18246	1.18246
542.597	3.69861	3.69861	3.69861	3.69861	3.69861	3.69861	540.314	3.66649	3.66649	3.66649	3.66649	3.66649		297.597	6.98434	6.98434	6.98434	6.98434	6.98434	6.98434	6.98434	300.933	7.12489	7.12489	7.12489	7.12489	7.12489	7.12489	7.12489		60.397	1.1255	1.1255	1.1255	1.1255	59.914	1.15112	1.15112	1.15112	1.15112	1.15112
542.497	3.86229	3.86229	3.86229	3.86229	3.86229	3.86229	540.214	3.79609	3.79609	3.79609	3.79609	3.79609		297.497	7.21227	7.21227	7.21227	7.21227	7.21227	7.21227	7.21227	300.833	7.33987	7.33987	7.33987	7.33987	7.33987	7.33987	7.33987		60.347	1.13556	1.13556	1.13556	1.13556	59.814	1.14561	1.14561	1.14561	1.14561	1.14561
542.397	3.91948	3.91948	3.91948	3.91948	3.91948	3.91948	540.114	3.75826	3.75826	3.75826	3.75826	3.75826		297.397	7.05532	7.05532	7.05532	7.05532	7.05532	7.05532	7.05532	300.733	7.44422	7.44422	7.44422	7.44422	7.44422	7.44422	7.44422		60.297	1.14965	1.14965	1.14965	1.14965	59.714	1.1416	1.1416	1.1416	1.1416	1.1416
542.297	3.68397	3.68397	3.68397	3.68397	3.68397	3.68397	540.014	3.62842	3.62842	3.62842	3.62842	3.62842		297.297	6.95853	6.95853	6.95853	6.95853	6.95853	6.95853	6.95853	300.633	7.18987	7.18987	7.18987	7.18987	7.18987	7.18987	7.18987		60.247	1.17738	1.17738	1.17738	1.17738	59.614	1.13401	1.13401	1.13401	1.13401	1.13401
542.197	3.85992	3.85992	3.85992	3.85992	3.85992	3.85992	539.914	3.69889	3.69889	3.69889	3.69889	3.69889		297.197	7.00334	7.00334	7.00334	7.00334	7.00334	7.00334	7.00334	300.533	7.18767	7.18767	7.18767	7.18767	7.18767	7.18767	7.18767		60.197	1.15098	1.15098	1.15098	1.15098	59.514	1.12241	1.12241	1.12241	1.12241	1.12241
542.097	3.88388	3.88388	3.88388	3.88388	3.88388	3.88388	539.814	3.71246	3.71246	3.71246	3.71246	3.71246		297.097	7.14371	7.14371	7.14371	7.14371	7.14371	7.14371	7.14371	300.433	7.23143	7.23143	7.23143	7.23143	7.23143	7.23143	7.23143		60.147	1.16712	1.16712	1.16712	1.16712	59.414	1.13291	1.13291	1.13291	1.13291	1.13291
541.997	3.84388	3.84388	3.84388	3.84388	3.84388	3.84388	539.714	3.59053	3.59053	3.59053	3.59053	3.59053		296.997	7.16836	7.16836	7.16836	7.16836	7.16836	7.16836	7.16836	300.333	7.15839	7.15839	7.15839	7.15839	7.15839	7.15839	7.15839		60.097	1.17916	1.17916	1.17916	1.17916	59.314	1.13062	1.13062	1.13063	1.13062	1.13063
541.897	3.86861	3.86861	3.86861	3.86861	3.86861	3.86861	539.614	3.58056	3.58056	3.58056	3.58056	3.58056		296.897	6.95532	6.95532	6.95532	6.95532	6.95532	6.95532	6.95532	300.233	7.06211	7.06211	7.06211	7.06211	7.06211	7.06211	7.06211		60.047	1.14603	1.14603	1.14603	1.14603	59.214	1.12611	1.12611	1.12612	1.12611	1.12612
541.797	3.89698	3.89698	3.89698	3.89698	3.89698	3.89698	539.514	3.70113	3.70113	3.70113	3.70113	3.70113		296.797	7.14512	7.14512	7.14512	7.14512	7.14512	7.14512	7.14512	300.133	7.2685	7.2685	7.2685	7.2685	7.2685	7.2685	7.2685		59.997	1.14339	1.14339	1.14339	1.14339	59.114	1.10573	1.10573	1.10574	1.10573	1.10574
541.697	3.57641	3.57641	3.57641	3.57641	3.57641	3.57641	539.414	3.61974	3.61974	3.61974	3.61974	3.61974		296.697	6.84876	6.84876	6.84876	6.84876	6.84876	6.84876	6.84876	300.033	7.08359	7.08359	7.08359	7.08359	7.08359	7.08359	7.08359		59.947	1.10194	1.10194	1.10194	1.10194	59.014	1.11528	1.11528	1.11531	1.11528	1.11531
541.597	3.57851	3.57851	3.57851	3.57851	3.57851	3.57851	539.314	3.67115	3.67115	3.67115	3.67115	3.67115		296.597	6.76837	6.76837	6.76837	6.76837	6.76837	6.76837	6.76837	299.933	7.05598	7.05598	7.05598	7.05598	7.05598	7.05598	7.05598		59.897	1.12418	1.12418	1.12418	1.12418	58.914	1.11363	1.11363	1.11366	1.11363	1.11366
541.497	3.52241	3.52241	3.52241	3.52241	3.52241	3.52241	539.214	3.54539	3.54539	3.54539	3.54539	3.54539		296.497	6.73156	6.73156	6.73156	6.73156	6.73156	6.73156	6.73156	299.833	7.1506	7.1506	7.1506	7.1506	7.1506	7.1506	7.1506		59.847	1.16357	1.16357	1.16357	1.16357	58.814	1.12118	1.12118	1.12124	1.12118	1.12124
541.397	3.72002	3.72002	3.72002	3.72002	3.72002	3.72002	539.114	3.65557	3.65557	3.65557	3.65557	3.65557		296.397	7.01649	7.01649	7.01649	7.01649	7.01649	7.01649	7.01649	299.733	7.19643	7.19643	7.19643	7.19643	7.19643	7.19643	7.19643		59.797	1.10625	1.10625	1.10625	1.10625	58.714	1.12313	1.12313	1.12322	1.12313	1.12322
541.297	3.58907	3.58907	3.58907	3.58907	3.58907	3.58907	539.014	3.64501	3.64501	3.64501	3.64501	3.64501		296.297	6.97648	6.97648	6.97648	6.97648	6.97648	6.97648	6.97648	299.633	7.20695	7.20695	7.20695	7.20695	7.20695	7.20695	7.20695		59.747	1.11861	1.11861	1.11861	1.11861	58.614	1.14035	1.12954	1.12968	1.12954	1.12968
541.197	3.57959	3.57959	3.57959	3.57959	3.57959	3.57959	538.914	3.42098	3.42098	3.42098	3.42098	3.42098		296.197	6.97968	6.97968	6.97968	6.97968	6.97968	6.97968	6.97968	299.533	7.29215	7.29215	7.29215	7.29215	7.29215	7.29215	7.29215		59.697	1.09832	1.09832	1.09832	1.09832	58.514	1.13289	1.13157	1.13179	1.13157	1.13179
541.097	3.42186	3.42186	3.42186	3.42186	3.42186	3.42186	538.814	3.67711	3.67711	3.67711	3.67711	3.67711		296.097	6.82705	6.82705	6.82705	6.82705	6.82705	6.82705	6.82705	299.433	7.17085	7.17085	7.17085	7.17085	7.17085	7.17085	7.17085		59.647	1.11656	1.11656	1.11656	1.11656	58.414	1.15755	1.13418	1.13451	1.13418	1.13451
540.997	3.75178	3.75178	3.75178	3.75178	3.75178	3.75178	538.714	3.45219	3.45219	3.45219	3.45219	3.45219		295.997	6.85364	6.85364	6.85364	6.85364	6.85364	6.85364	6.85364	299.333	7.35453	7.35453	7.35453	7.35453	7.35453	7.35453	7.35453		59.597	1.1904	1.1904	1.1904	1.1904	58.314	1.17246	1.12855	1.12903	1.12855	1.12903
540.897	3.4739	3.4739	3.4739	3.4739	3.4739	3.4739	538.614	3.48938	3.48938	3.48938	3.48938	3.48938		295.897	7.03758	7.03758	7.03758	7.03758	7.03758	7.03758	7.03758	299.233	7.09468	7.09468	7.09468	7.09468	7.09468	7.09468	7.09468		59.547	1.12738	1.12738	1.12738	1.12738	58.214	1.19708	1.13067	1.13137	1.13067	1.13137
540.797	3.36856	3.36856	3.36856	3.36856	3.36856	3.36856	538.514	3.56196	3.56196	3.56196	3.56196	3.56196		295.797	7.07725	7.07725	7.07725	7.07725	7.07725	7.07725	7.07725	299.133	7.13801	7.13801	7.13801	7.13801	7.13801	7.13801	7.13801		59.497	1.15382	1.15382	1.15382	1.15382	58.114	1.19217	1.13121	1.13223	1.13121	1.13223
540.697	3.29853	3.29853	3.29853	3.29853	3.29853	3.29853	538.414	3.40887	3.40887	3.40887	3.40887	3.40887		295.697	6.99081	6.99081	6.99081	6.99081	6.99081	6.99081	6.99081	299.033	7.41551	7.41551	7.41551	7.41551	7.41551	7.41551	7.41551		59.447	1.13257	1.13257	1.13257	1.13257	58.014	1.19443	1.13175	1.1332	1.13175	1.1332
540.597	3.49844	3.49844	3.49844	3.49844	3.49844	3.49844	538.314	3.57908	3.57908	3.57908	3.57908	3.57908		295.597	6.94948	6.94948	6.94948	6.94948	6.94948	6.94948	6.94948	298.933	7.44928	7.44928	7.44928	7.44928	7.44928	7.44928	7.44928		59.397	1.17669	1.17669	1.17669	1.17669	57.914	1.1927	1.13227	1.13434	1.13227	1.13434
540.497	3.27366	3.27366	3.27366	3.27366	3.27366	3.27366	538.214	3.47969	3.47969	3.47969	3.47969	3.47969		295.497	6.77402	6.77402	6.77402	6.77402	6.77402	6.77402	6.77402	298.833	7.31526	7.31526	7.31526	7.31526	7.31526	7.31526	7.31526		59.347	1.16928	1.16928	1.16928	1.16928	57.814	1.16909	1.13267	1.13558	1.13267	1.13558
540.397	3.31948	3.31948	3.31948	3.31948	3.31948	3.31948	538.114	3.5988	3.5988	3.5988	3.5988	3.5988		295.397	6.88746	6.88746	6.88746	6.88746	6.88746	6.88746	6.88746	298.733	7.05858	7.05858	7.05858	7.05858	7.05858	7.05858	7.05858		59.297	1.13486	1.13486	1.13486	1.13486	57.714	1.1636	1.13304	1.13709	1.13303	1.13709
540.297	3.19581	3.19581	3.19581	3.19581	3.19581	3.19581	538.014	3.44724	3.44724	3.44724	3.44724	3.44724		295.297	6.73573	6.73573	6.73573	6.73573	6.73573	6.73573	6.73573	298.633	7.10481	7.10481	7.10481	7.10481	7.10481	7.10481	7.10481		59.247	1.14506	1.14506	1.14506	1.14506	57.614	1.1753	1.13348	1.13906	1.13347	1.13907
540.197	3.136	3.136	3.136	3.136	3.136	3.136	537.914	3.49599	3.49599	3.49599	3.49599	3.49599		295.197	6.99583	6.99583	6.99583	6.99583	6.99583	6.99583	6.99583	298.533	7.20765	7.20765	7.20765	7.20765	7.20765	7.20765	7.20765		59.197	1.13841	1.13841	1.13841	1.13841	57.514	1.18793	1.13391	1.14152	1.13389	1.14154
540.097	3.31751	3.31751	3.31751	3.31751	3.31751	3.31751	537.814	3.64347	3.64347	3.64347	3.64347	3.64347		295.097	6.87661	6.87661	6.87661	6.87661	6.87661	6.87661	6.87661	298.433	7.45914	7.45914	7.45914	7.45914	7.45914	7.45914	7.45914		59.147	1.1215	1.1215	1.1215	1.1215	57.414	1.16788	1.13421	1.14448	1.13417	1.14451
539.997	3.39912	3.39912	3.39912	3.39912	3.39912	3.39912	537.714	3.44759	3.44759	3.44759	3.44759	3.44759		294.997	6.87054	6.87054	6.87054	6.87054	6.87054	6.87054	6.87054	298.333	7.32279	7.32279	7.32279	7.32279	7.32279	7.32279	7.32279		59.097	1.15643	1.15643	1.15643	1.15643	57.314	1.18255	1.13457	1.14828	1.13451	1.14834
539.897	3.32229	3.32229	3.32229	3.32229	3.32229	3.32229	537.614	3.43289	3.43289	3.43289	3.43289	3.43289		294.897	6.85378	6.85378	6.85378	6.85378	6.85378	6.85378	6.85378	298.233	7.43563	7.43563	7.43563	7.43563	7.43563	7.43563	7.43563		59.047	1.1516	1.1516	1.1516	1.1516	57.214	1.18193	1.13495	1.15306	1.13484	1.15317
539.797	3.1098	3.1098	3.1098	3.1098	3.1098	3.1098	537.514	3.37646	3.37646	3.37646	3.37646	3.37646		294.797	6.91795	6.91795	6.91795	6.91795	6.91795	6.91795	6.91795	298.133	7.41947	7.41947	7.41947	7.41947	7.41947	7.41947	7.41947		58.997	1.17439	1.17439	1.17439	1.17439	57.114	1.1951	1.13544	1.15912	1.13526	1.15931
539.697	3.26286	3.26286	3.26286	3.26286	3.26286	3.26286	537.414	3.37334	3.37334	3.37334	3.37334	3.37334		294.697	6.64386	6.64386	6.64386	6.64386	6.64386	6.64386	6.64386	298.033	7.1911	7.1911	7.1911	7.1911	7.1911	7.1911	7.1911		58.947	1.09487	1.09487	1.09487	1.09487	57.014	1.21051	1.13609	1.1667	1.13577	1.16702
539.597	3.10583	3.10583	3.10583	3.10583	3.10583	3.10583	537.314	3.58586	3.58586	3.58586	3.58586	3.58586		294.597	6.81466	6.81466	6.81466	6.81466	6.81466	6.81466	6.81466	297.933	7.39636	7.39636	7.39636	7.39636	7.39636	7.39636	7.39636		58.897	1.1865	1.1865	1.1865	1.1865	56.914	1.25706	1.13713	1.17624	1.1366	1.17677
539.497	3.1059	3.1059	3.1059	3.1059	3.1059	3.1059	537.214	3.36107	3.36107	3.36107	3.36107	3.36107		294.497	6.82378	6.82378	6.82378	6.82378	6.82378	6.82378	6.82378	297.833	7.75223	7.75223	7.75223	7.75223	7.75223	7.75223	7.75223		58.847	1.1287	1.12871	1.1287	1.12871	56.814	1.27176	1.13839	1.18777	1.13752	1.18864
539.397	3.09707	3.09707	3.09707	3.09707	3.09707	3.09707	537.114	3.4513	3.4513	3.4513	3.4513	3.4513		294.397	6.98712	6.98712	6.98712	6.98712	6.98712	6.98712	6.98712	297.733	7.35493	7.35493	7.35493	7.35493	7.35493	7.35493	7.35493		58.797	1.15362	1.15362	1.15362	1.15362	56.714	1.27588	1.13986	1.20144	1.13846	1.20285
539.297	3.04281	3.04281	3.04281	3.04281	3.04281	3.04281	537.014	3.28783	3.28783	3.28783	3.28783	3.28783		294.297	6.74276	6.74276	6.74276	6.74276	6.74276	6.74276	6.74276	297.633	7.661	7.661	7.661	7.661	7.661	7.661	7.661		58.747	1.18121	1.18122	1.18121	1.18122	56.614	1.26159	1.14154	1.21734	1.13929	1.21959
539.197	2.96554	2.96554	2.96554	2.96554	2.96554	2.96554	536.914	3.37045	3.42101	3.42101	3.42101	3.42101		294.197	6.80019	6.80019	6.80019	6.80019	6.80019	6.80019	6.80019	297.533	7.72555	7.72555	7.72555	7.72555	7.72555	7.72555	7.72555		58.697	1.16976	1.16977	1.16976	1.16977	56.514	1.27811	1.14375	1.23583	1.14023	1.23935
539.097	2.98983	2.98983	2.98983	2.98983	2.98983	2.98983	536.814	3.52833	3.41607	3.41607	3.41607	3.41607		294.097	6.74464	6.74464	6.74464	6.74464	6.74464	6.74464	6.74464	297.433	7.36149	7.36149	7.36149	7.36149	7.36149	7.36149	7.36149		58.647	1.19886	1.19886	1.19886	1.19886	56.414	1.25419	1.14644	1.25669	1.14101	1.26212
538.997	3.13548	3.13548	3.13548	3.13548	3.13548	3.13548	536.714	3.46713	3.41112	3.41112	3.41112	3.41112		293.997	6.9089	6.9089	6.9089	6.9089	6.9089	6.9089	6.9089	297.333	7.3139	7.3139	7.3139	7.3139	7.3139	7.3139	7.3139		58.597	1.24256	1.24257	1.24256	1.24257	56.314	1.27879	1.15022	1.2802	1.14194	1.28847
538.897	2.99475	2.99475	2.99475	2.99475	2.99475	2.99475	536.614	3.51546	3.40618	3.40618	3.40618	3.40618		293.897	6.94439	6.94439	6.94439	6.94439	6.94439	6.94439	6.94439	297.233	7.29338	7.29338	7.29338	7.29338	7.29338	7.29338	7.29338		58.547	1.1444	1.14441	1.1444	1.14441	56.214	1.32498	1.15558	1.3063	1.14319	1.31869
538.797	2.825	2.825	2.825	2.825	2.825	2.825	536.514	3.4395	3.40124	3.40124	3.40124	3.40124		293.797	6.90034	6.90034	6.90034	6.90034	6.90034	6.90034	6.90034	297.133	7.69574	7.69574	7.69574	7.69574	7.69574	7.69574	7.69574		58.497	1.12609	1.12611	1.12609	1.12611	56.114	1.39002	1.16315	1.33476	1.14486	1.35305
538.697	2.82878	2.82878	2.82878	2.82878	2.82878	2.82878	536.414	3.35404	3.3963	3.3963	3.3963	3.3963		293.697	6.81285	6.81285	6.81285	6.81285	6.81285	6.81285	6.81285	297.033	7.33741	7.33741	7.33741	7.33741	7.33741	7.33741	7.33741		58.447	1.15925	1.15928	1.15925	1.15928	56.014	1.40678	1.17322	1.36467	1.14664	1.39124
538.597	2.86015	2.86015	2.86015	2.86015	2.86015	2.86015	536.314	3.26776	3.39136	3.39136	3.39136	3.39136		293.597	6.89359	6.89359	6.89359	6.89359	6.89359	6.89359	6.89359	296.933	7.52602	7.52602	7.52602	7.52602	7.52602	7.52602	7.52602		58.397	1.16531	1.16535	1.16531	1.16535	55.914	1.45949	1.18678	1.39553	1.14877	1.43354
538.497	2.84117	2.84117	2.84117	2.84117	2.84117	2.84117	536.214	3.41277	3.38642	3.38643	3.38642	3.38643		293.497	6.77464	6.77464	6.77464	6.77464	6.77464	6.77464	6.77464	296.833	7.18098	7.18098	7.18098	7.18098	7.18098	7.18098	7.18098		58.347	1.22391	1.18414	1.1841	1.18414	55.814	1.47612	1.20453	1.42615	1.15099	1.47969
538.397	2.72722	2.72722	2.72722	2.72722	2.72722	2.72722	536.114	3.321	3.38148	3.38149	3.38148	3.38149		293.397	6.905	6.905	6.905	6.905	6.905	6.905	6.905	296.733	7.53244	7.53244	7.53244	7.53244	7.53244	7.53244	7.53244		58.297	1.16298	1.18417	1.18411	1.18417	55.714	1.51556	1.22766	1.45562	1.15347	1.52981
538.297	2.79931	2.79931	2.79931	2.79931	2.79931	2.79931	536.014	3.43059	3.37653	3.37657	3.37653	3.37657		293.297	6.97925	6.97925	6.97925	6.97925	6.97925	6.97925	6.97925	296.633	7.54394	7.54394	7.54394	7.54394	7.54394	7.54394	7.54394		58.247	1.14868	1.18422	1.18414	1.18422	55.614	1.5514	1.25734	1.48275	1.15617	1.58393
538.197	2.73336	2.73336	2.73336	2.73336	2.73336	2.73336	535.914	3.41383	3.37159	3.37165	3.37159	3.37165		293.197	7.10259	7.10259	7.10259	7.10259	7.10259	7.10259	7.10259	296.533	7.44888	7.44888	7.44888	7.44888	7.44888	7.44888	7.44888		58.197	1.18466	1.18425	1.18414	1.18425	55.514	1.63965	1.29518	1.50674	1.15945	1.64247
538.097	2.81286	2.81286	2.81286	2.81287	2.81286	2.81287	535.814	3.35942	3.36665	3.36674	3.36665	3.36674		293.097	7.09193	7.09193	7.09193	7.09193	7.09193	7.09193	7.09193	296.433	7.73444	7.73444	7.73444	7.73444	7.73444	7.73444	7.73444		58.147	1.1627	1.18431	1.18416	1.18431	55.414	1.7051	1.34214	1.52639	1.16316	1.70537
537.997	2.66739	2.66739	2.66739	2.66739	2.66739	2.66739	535.714	3.39559	3.36171	3.36186	3.36171	3.36186		292.997	6.73629	6.92751	6.92751	6.92751	6.92751	6.92751	6.92751	296.333	7.48389	7.48389	7.48389	7.48389	7.48389	7.48389	7.48389		58.097	1.21486	1.18438	1.18418	1.18438	55.314	1.79093	1.39941	1.54098	1.16742	1.77296
537.897	2.81771	2.81771	2.81771	2.81771	2.81771	2.81771	535.614	3.31173	3.35677	3.35701	3.35677	3.35701		292.897	6.88961	6.92171	6.92171	6.92171	6.92171	6.92171	6.92171	296.233	7.87339	7.87339	7.87339	7.87339	7.87339	7.87339	7.87339		58.047	1.19162	1.18445	1.18419	1.18445	55.214	1.85321	1.46742	1.54978	1.17208	1.84512
537.797	2.72019	2.72019	2.72019	2.72019	2.72019	2.72019	535.514	3.26964	3.35183	3.35222	3.35183	3.35222		292.797	6.8171	6.91592	6.91593	6.91592	6.91592	6.91592	6.91593	296.133	7.4229	7.4229	7.4229	7.4229	7.4229	7.4229	7.4229		57.997	1.19172	1.18455	1.18419	1.18455	55.114	1.90653	1.54608	1.55246	1.17707	1.92148
537.697	2.66803	2.66803	2.66803	2.66804	2.66803	2.66804	535.414	3.37741	3.34689	3.34752	3.34689	3.34752		292.697	7.08393	6.91013	6.91014	6.91013	6.91013	6.91013	6.91014	296.033	7.72924	7.72924	7.72924	7.72924	7.72924	7.72924	7.72924		57.947	1.20731	1.18468	1.18421	1.18468	55.014	1.95706	1.6346	1.54914	1.18236	2.00137
537.597	2.72798	2.72798	2.72798	2.72799	2.72798	2.72799	535.314	3.32117	3.34194	3.34295	3.34194	3.34295		292.597	6.81453	6.90434	6.90436	6.90434	6.90434	6.90434	6.90436	295.933	7.43193	7.43193	7.43193	7.43193	7.43193	7.43193	7.43193		57.897	1.14704	1.18486	1.18424	1.18486	54.914	2.04547	1.7314	1.54055	1.18822	2.08372
537.497	2.86903	2.86903	2.86903	2.86904	2.86903	2.86904	535.214	3.43614	3.337	3.33858	3.337	3.33858		292.497	6.93283	6.89855	6.89859	6.89855	6.89855	6.89855	6.89859	295.833	7.73677	7.73677	7.73677	7.73677	7.73677	7.73677	7.73677		57.847	1.0987	1.18512	1.18431	1.18512	54.814	2.13444	1.83341	1.52748	1.19465	2.16624
537.397	2.80705	2.80705	2.80705	2.80706	2.80705	2.80706	535.114	3.25866	3.33206	3.33453	3.33206	3.33453		292.397	7.1701	6.89275	6.89285	6.89275	6.89275	6.89275	6.89285	295.733	7.45641	7.45641	7.45641	7.45641	7.45641	7.45641	7.45641		57.797	1.11415	1.18543	1.18436	1.18543	54.714	2.22931	1.93651	1.51097	1.20168	2.24581
537.297	2.70478	2.70478	2.70478	2.70479	2.70478	2.70479	535.014	3.19463	3.32712	3.33094	3.32712	3.33094		292.297	6.91251	6.88696	6.88717	6.88696	6.88696	6.88696	6.88717	295.633	7.64035	7.64035	7.64035	7.64035	7.64035	7.64035	7.64035		57.747	1.14151	1.18578	1.1844	1.18578	54.614	2.31314	2.03555	1.49211	1.20922	2.31844
537.197	2.64951	2.64951	2.64951	2.64953	2.64951	2.64953	534.914	3.30795	3.32218	3.32801	3.32218	3.32801		292.197	6.88997	6.88117	6.88163	6.88117	6.88117	6.88117	6.88163	295.533	7.60205	7.60205	7.60205	7.60205	7.60205	7.60205	7.60205		57.697	1.18842	1.1862	1.1844	1.1862	54.514	2.41837	2.12486	1.4722	1.21744	2.37963
537.097	2.59409	2.59409	2.59409	2.59411	2.59409	2.59411	534.814	3.35398	3.31724	3.32606	3.31724	3.32606		292.097	6.99325	6.87538	6.87635	6.87538	6.87538	6.87538	6.87635	295.433	7.63159	7.63159	7.63159	7.63159	7.63159	7.63159	7.63159		57.647	1.18647	1.18672	1.1844	1.18672	54.414	2.45835	2.19832	1.45189	1.22586	2.42435
536.997	2.72734	2.67556	2.67556	2.67561	2.67556	2.67561	534.714	3.35157	3.31229	3.32549	3.31229	3.32549		291.997	6.99109	6.86959	6.87157	6.86959	6.86959	6.86959	6.87157	295.333	7.65757	7.65757	7.65757	7.65757	7.65757	7.65757	7.65757		57.597	1.19948	1.18741	1.18441	1.18741	54.314	2.48148	2.25096	1.43204	1.23439	2.44861
536.897	2.68344	2.67184	2.67184	2.67192	2.67184	2.67192	534.614	3.46299	3.30735	3.32687	3.30735	3.32687		291.897	7.06598	6.8638	6.8678	6.8638	6.8638	6.8638	6.8678	295.233	7.67439	7.67439	7.67439	7.67439	7.67439	7.67439	7.67439		57.547	1.14008	1.18829	1.18445	1.18829	54.214	2.46491	2.27877	1.41318	1.24275	2.44921
536.797	2.72344	2.66812	2.66812	2.66825	2.66812	2.66825	534.514	3.5239	3.30241	3.33098	3.30241	3.33098		291.797	7.11909	6.858	6.86586	6.858	6.858	6.858	6.86586	295.133	7.66783	7.66783	7.66783	7.66783	7.66783	7.66783	7.66783		57.497	1.20502	1.18935	1.18446	1.18935	54.114	2.44253	2.28013	1.3959	1.2509	2.42513
536.697	2.73348	2.6644	2.6644	2.6646	2.6644	2.6646	534.414	3.55187	3.29747	3.33895	3.29747	3.33895		291.697	6.88488	6.85221	6.86717	6.85221	6.85221	6.85221	6.86717	295.033	7.72761	7.72761	7.72761	7.72761	7.72761	7.72761	7.72761		57.447	1.23978	1.19074	1.18451	1.19074	54.014	2.3739	2.25539	1.38029	1.25852	2.37716
536.597	2.70625	2.66068	2.66068	2.661	2.66068	2.661	534.314	3.52685	3.29253	3.35219	3.29253	3.35219		291.597	7.0492	6.84642	6.87441	6.84642	6.84642	6.84642	6.87441	294.933	7.62203	7.62203	7.62203	7.62203	7.62203	7.62203	7.62203		57.397	1.29765	1.19248	1.18459	1.19248	53.914	2.29719	2.2071	1.36656	1.26558	2.30808
536.497	2.59851	2.65695	2.65695	2.65745	2.65695	2.65745	534.214	3.58151	3.28759	3.37247	3.28759	3.37247		291.497	6.95573	6.84063	6.8915	6.84063	6.84063	6.84063	6.8915	294.833	7.39799	7.39799	7.39799	7.39799	7.39799	7.39799	7.39799		57.347	1.20693	1.19454	1.18461	1.19454	53.814	2.19292	2.13936	1.3546	1.27187	2.22208
536.397	2.68554	2.65323	2.65323	2.654	2.65323	2.654	534.114	3.57395	3.28265	3.40211	3.28265	3.40211		291.397	7.11581	6.83484	6.92485	6.83484	6.83484	6.83484	6.92485	294.733	7.68315	7.68315	7.68315	7.68315	7.68315	7.68315	7.68315		57.297	1.21142	1.19713	1.18463	1.19713	53.714	2.08718	2.05777	1.34437	1.27741	2.12474
536.297	2.63085	2.64951	2.64951	2.65069	2.64951	2.65069	534.014	3.70261	3.2777	3.44407	3.2777	3.44407		291.297	7.35948	6.82905	6.98511	6.82905	6.82905	6.82905	6.98511	294.633	7.37434	7.37434	7.37434	7.37434	7.37434	7.37434	7.37434		57.247	1.15091	1.20027	1.18466	1.20027	53.614	1.99855	1.96816	1.33589	1.28231	2.02175
536.197	2.6318	2.64579	2.64579	2.64757	2.64579	2.64757	533.914	3.68301	3.27276	3.50198	3.27276	3.50198		291.197	7.45914	6.82325	7.08633	6.82325	6.82325	6.82325	7.08633	294.533	7.76385	7.76385	7.76385	7.76385	7.76385	7.76385	7.76385		57.197	1.20254	1.2041	1.18467	1.2041	53.514	1.87837	1.87576	1.32875	1.28636	1.91815
536.097	2.72709	2.64207	2.64207	2.64474	2.64207	2.64474	533.814	3.79138	3.26782	3.58032	3.26782	3.58032		291.097	7.97097	6.81746	7.24954	6.81746	6.81746	6.81746	7.24954	294.433	7.49428	7.49428	7.49428	7.49428	7.49428	7.49428	7.49428		57.147	1.24232	1.20885	1.18472	1.20885	53.414	1.78228	1.7855	1.3229	1.28972	1.81867
535.997	2.67634	2.63835	2.63835	2.6423	2.63835	2.6423	533.714	3.84496	3.26288	3.68471	3.26288	3.68471		290.997	8.05342	6.81167	7.50546	6.81167	6.81167	6.81167	7.50546	294.333	7.67672	7.67672	7.67672	7.67672	7.67672	7.67672	7.67672		57.097	1.16583	1.2145	1.18473	1.2145	53.314	1.73685	1.70127	1.31845	1.29276	1.72696
535.897	2.64548	2.63462	2.63462	2.64043	2.63462	2.64043	533.614	4.14773	3.25794	3.82214	3.25794	3.82214		290.897	8.27044	6.80588	7.88931	6.80588	6.80588	6.80588	7.88932	294.233	7.75905	7.75905	7.75905	7.75905	7.75905	7.75905	7.75905		57.047	1.22631	1.22139	1.18477	1.22139	53.214	1.68628	1.62541	1.31512	1.29543	1.6451
535.797	2.70146	2.6309	2.6309	2.63932	2.6309	2.63932	533.514	4.33617	3.253	3.99937	3.253	3.99937		290.797	8.82861	6.80009	8.44839	6.80009	6.80009	6.80009	8.44839	294.133	7.90143	7.90143	7.90143	7.90143	7.90143	7.90143	7.90143		56.997	1.22182	1.2297	1.18479	1.2297	53.114	1.6165	1.55917	1.31254	1.29761	1.57409
535.697	2.73885	2.62718	2.62718	2.63928	2.62718	2.63928	533.414	4.62141	3.24806	4.2246	3.24806	4.2246		290.697	9.55305	6.79429	9.23943	6.7943	6.7943	6.79429	9.23944	294.033	7.76781	7.76781	7.76781	7.76781	7.76781	7.76781	7.76781		56.947	1.21542	1.23953	1.18482	1.23953	53.014	1.55203	1.50291	1.31053	1.29934	1.5141
535.597	2.6001	2.62346	2.62346	2.64069	2.62346	2.64069	533.314	4.89744	3.24311	4.50675	3.24311	4.50675		290.597	10.1659	6.7885	10.313	6.7885	6.78852	6.7885	10.3131	293.933	7.63133	7.63133	7.63133	7.63133	7.63133	7.63133	7.63133		56.897	1.22941	1.25137	1.18485	1.25137	52.914	1.49022	1.45628	1.30894	1.30064	1.46459
535.497	2.79375	2.61974	2.61974	2.64402	2.61974	2.64402	533.214	5.36463	3.23817	4.85511	3.23817	4.85511		290.497	11.5009	6.78271	11.7227	6.78271	6.78276	6.78271	11.7228	293.833	7.6618	7.6618	7.6618	7.6618	7.6618	7.6618	7.6618		56.847	1.2568	1.26542	1.18491	1.26542	52.814	1.43991	1.41856	1.30769	1.30158	1.42467
535.397	2.69802	2.61602	2.61602	2.64987	2.61602	2.64987	533.114	6.15431	3.23323	5.279	3.23323	5.279		290.397	13.5847	6.77692	13.5025	6.77693	6.77702	6.77692	13.5026	293.733	7.88022	7.88022	7.88022	7.88022	7.88022	7.88022	7.88022		56.797	1.25989	1.28181	1.18497	1.28181	52.714	1.39794	1.38873	1.30668	1.30224	1.39317
535.297	2.69871	2.61229	2.6123	2.65899	2.61229	2.65899	533.014	6.53528	3.22829	5.78704	3.22829	5.78704		290.297	15.5314	6.77113	15.6425	6.77114	6.77132	6.77113	15.6427	293.633	7.4624	7.4624	7.4624	7.4624	7.4624	7.4624	7.4624		56.747	1.32764	1.30141	1.18508	1.30141	52.614	1.38102	1.36566	1.30597	1.30277	1.36886
535.197	2.80225	2.60857	2.60858	2.6723	2.60857	2.6723	532.914	7.26564	3.22335	6.3892	3.22335	6.3892		290.197	18.0349	6.76534	18.0922	6.76536	6.76572	6.76534	18.0926	293.533	7.76588	7.76588	7.76588	7.76588	7.76588	7.76588	7.76588		56.697	1.32131	1.32417	1.18518	1.32417	52.514	1.38551	1.34834	1.30561	1.30334	1.35062
535.097	2.87715	2.60485	2.60487	2.6909	2.60485	2.69091	532.814	7.8409	3.21841	7.08774	3.21841	7.08774		290.097	20.4117	6.75954	20.7263	6.75958	6.7603	6.75954	20.7271	293.433	7.90087	7.90087	7.90087	7.90087	7.90087	7.90087	7.90087		56.647	1.39526	1.35041	1.18535	1.35041	52.414	1.41472	1.3358	1.3057	1.30409	1.33741
534.997	2.83356	2.60113	2.60116	2.71614	2.60113	2.71617	532.714	8.48031	3.21347	7.8834	3.21347	7.8834		289.997	23.3381	6.75375	23.35	6.75381	6.75518	6.75375	23.3515	293.333	8.03012	8.03012	8.03013	8.03012	8.03012	8.03012	8.03013		56.597	1.43806	1.38135	1.18555	1.38135	52.314	1.39012	1.32666	1.3058	1.30468	1.32778
534.897	2.94042	2.59741	2.59747	2.74972	2.59741	2.74979	532.614	9.41375	3.20853	8.77216	3.20852	8.77216		289.897	25.7188	6.74796	25.7085	6.74806	6.75059	6.74796	25.7113	293.233	7.47076	7.47076	7.47077	7.47076	7.47076	7.47076	7.47077		56.547	1.43059	1.41659	1.18574	1.41659	52.214	1.38017	1.3202	1.30597	1.30519	1.32098
534.797	3.01725	2.59368	2.59382	2.79318	2.59368	2.79331	532.514	10.4574	3.20359	9.74395	3.20358	9.74396		289.797	27.8451	6.74217	27.5276	6.74235	6.7469	6.74217	27.5325	293.133	7.77451	7.77451	7.77452	7.77451	7.77451	7.77451	7.77452		56.497	1.48007	1.4568	1.18597	1.4568	52.114	1.37459	1.31575	1.30619	1.30566	1.31629
534.697	2.90917	2.58996	2.59023	2.84836	2.58996	2.84862	532.414	11.2231	3.19865	10.7817	3.19864	10.7817		289.697	28.2346	6.73638	28.5773	6.73668	6.74466	6.73638	28.5859	293.033	8.12448	8.12448	8.1245	8.12448	8.12448	8.12448	8.1245		56.447	1.57956	1.50317	1.18627	1.50317	52.014	1.36154	1.31272	1.3064	1.30604	1.31308
534.597	3.02978	2.58624	2.58675	2.9172	2.58624	2.91771	532.314	11.8974	3.19373	11.8606	3.1937	11.8607		289.597	28.8671	6.73059	28.6897	6.73109	6.74478	6.73059	28.7044	292.933	7.75945	7.97278	7.97283	7.97278	7.97278	7.97278	7.97283		56.397	1.58637	1.55521	1.18659	1.55521	51.914	1.33866	1.31062	1.3065	1.30626	1.31086
534.497	3.10212	2.58252	2.58349	3.00164	2.58252	3.00261	532.214	12.6107	3.18881	12.948	3.18876	12.948		289.497	27.8532	6.72479	27.8591	6.72562	6.74845	6.72479	27.8836	292.833	7.88651	7.96081	7.9609	7.96081	7.96081	7.96081	7.9609		56.347	1.71109	1.6139	1.187	1.6139	51.814	1.34898	1.30935	1.30671	1.30655	1.30951
534.397	3.27839	2.5788	2.58062	3.10347	2.5788	3.10529	532.114	14.0732	3.18394	14.0028	3.18382	14.0029		289.397	26.4168	6.719	26.2095	6.72034	6.75739	6.719	26.2492	292.733	8.31894	7.94884	7.949	7.94884	7.94884	7.94884	7.949		56.297	1.74666	1.67998	1.18743	1.67998	51.714	1.35178	1.30863	1.30696	1.30686	1.30873
534.297	3.26695	2.57508	2.57841	3.22424	2.57508	3.22757	532.014	14.5695	3.17913	14.9808	3.17887	14.9811		289.297	23.9778	6.71321	23.9464	6.71536	6.77407	6.71321	24.0094	292.633	8.00671	7.93688	7.93714	7.93688	7.93688	7.93688	7.93714		56.247	1.84368	1.753	1.18794	1.753	51.614	1.3261	1.30823	1.3072	1.30713	1.3083
534.197	3.6448	2.57135	2.57735	3.36549	2.57135	3.37148	531.914	15.294	3.17445	15.8362	3.17393	15.8367		289.197	21.897	6.70742	21.3535	6.71081	6.8012	6.70742	21.4506	292.533	7.7016	7.92491	7.92535	7.92491	7.92491	7.92491	7.92535		56.197	1.82899	1.83393	1.18844	1.83393	51.514	1.33563	1.30813	1.3075	1.30746	1.30818
534.097	3.62581	2.56763	2.57827	3.52704	2.56763	3.53767	531.814	16.0798	3.17001	16.5247	3.16899	16.5258		289.097	18.818	6.70163	18.6889	6.70693	6.84241	6.70163	18.8349	292.433	7.99262	7.91294	7.91368	7.91294	7.91294	7.91294	7.91368		56.147	1.9836	1.92304	1.18906	1.92304	51.414	1.3204	1.30822	1.30784	1.30781	1.30825
533.997	3.97054	2.56391	2.58244	3.70804	2.56391	3.72657	531.714	16.4273	3.16603	17.0084	3.16405	17.0104		288.997	16.0217	6.69583	16.1678	6.70401	6.90159	6.69583	16.3817	292.333	8.14772	7.90098	7.90218	7.90098	7.90098	7.90098	7.90218		56.097	2.06253	2.01963	1.18975	2.01963	51.314	1.31253	1.30836	1.30813	1.30811	1.30838
533.897	4.08961	2.56019	2.59187	3.90648	2.56019	3.93817	531.614	16.7395	3.16288	17.2588	3.15911	17.2626		288.897	13.9477	6.69004	13.9285	6.70245	6.98202	6.69004	14.2329	292.233	8.30526	7.88901	7.89095	7.88901	7.88901	7.88901	7.89095		56.047	2.10342	2.1247	1.19046	2.1247	51.214	1.30841	1.31037	1.31024	1.31023	1.31038
533.797	4.18951	2.55647	2.60962	4.11889	2.55647	4.17205	531.514	16.7259	3.16119	17.2582	3.15417	17.2652		288.797	12.2093	6.68425	12.041	6.70294	7.08696	6.68425	12.4624	292.133	8.23758	7.87704	7.88013	7.87704	7.87704	7.87704	7.88013		55.997	2.25277	2.23746	1.19129	2.23746	51.114	1.32281	1.31458	1.3145	1.3145	1.31458
533.697	4.39953	2.55275	2.64027	4.34023	2.55275	4.42776	531.414	16.8108	3.16204	17.0035	3.14923	17.0163		288.697	11.0311	6.67846	10.531	6.70612	7.21688	6.67846	11.0971	292.033	8.32004	7.86508	7.86992	7.86508	7.86508	7.86508	7.86992		55.947	2.30066	2.35703	1.19215	2.35703	51.014	1.32395	1.3258	1.32575	1.32575	1.3258
533.597	4.89042	2.54902	2.69066	4.56385	2.54902	4.70549	531.314	16.3926	3.16718	16.515	3.14428	16.5379		288.597	10.1593	6.67267	9.36321	6.71319	7.36925	6.67267	10.1003	291.933	8.41589	7.85311	7.8606	7.85311	7.85311	7.85311	7.8606		55.897	2.51885	2.48402	1.19319	2.48402	50.914	1.32445	1.31665	1.31663	1.31663	1.31665
533.497	4.86946	2.5453	2.77105	4.78146	2.5453	5.00721	531.214	16.0607	3.17935	15.8209	3.13934	15.8609		288.497	9.47936	6.66688	8.49297	6.72544	7.53789	6.66688	9.42255	291.833	7.99072	7.84115	7.85253	7.84115	7.84115	7.84115	7.85253		55.847	2.57699	2.61646	1.19427	2.61646	50.814	1.32086	1.32087	1.32086	1.32086	1.32087
533.397	5.14868	2.54158	2.89468	4.9836	2.54158	5.3367	531.114	14.7278	3.2028	14.9591	3.1344	15.0275		288.397	9.39778	6.66109	7.87032	6.74447	7.71077	6.66108	9.0034	291.733	7.99755	7.82918	7.84628	7.82918	7.82918	7.82918	7.84628		55.797	2.72148	2.75333	1.19546	2.75333	50.714	1.33155	1.33156	1.33156	1.33155	1.33156
533.297	5.44964	2.53786	3.07993	5.16078	2.53786	5.70285	531.014	14.0728	3.24384	13.9735	3.12946	14.0879		288.297	9.0129	6.65531	7.43417	6.77284	7.87211	6.65529	8.76855	291.633	8.33863	7.81721	7.84244	7.81721	7.81721	7.81721	7.84244		55.747	2.82929	2.89377	1.19673	2.89377	50.614	1.31342	1.31342	1.31342	1.31342	1.31342
533.197	5.76805	2.53414	3.35096	5.30379	2.53414	6.12061	530.914	13.4655	3.31165	12.9102	3.12452	13.0974		288.197	8.44102	6.64953	7.13797	6.81256	8.00286	6.6495	8.65442	291.533	8.28214	7.80525	7.84206	7.80525	7.80525	7.80525	7.84206		55.697	3.02659	3.03565	1.19816	3.03565	50.514	1.32161	1.32161	1.32161	1.32161	1.32161
533.097	6.52456	2.53042	3.73853	5.40461	2.53041	6.61273	530.814	12.1502	3.41909	11.8134	3.11958	12.1129		288.097	8.58773	6.64377	6.94316	6.86734	8.08637	6.64371	8.60952	291.433	8.57946	7.79328	7.84605	7.79328	7.79328	7.79328	7.84605		55.647	3.13436	3.17723	1.19967	3.17723	50.414	1.32369	1.32369	1.32369	1.32369	1.32369
532.997	7.05171	2.52669	4.28318	5.4572	2.52669	7.21369	530.714	11.4625	3.58358	10.7238	3.11464	11.1928		287.997	8.31073	6.63804	6.8165	6.94029	8.10934	6.63792	8.59042	291.333	8.43205	7.78131	7.85592	7.78131	7.78131	7.78131	7.85592		55.597	3.29399	3.31617	1.2013	3.31617	50.314	1.31331	1.31331	1.31331	1.31331	1.31331
532.897	7.90607	2.52297	5.03098	5.4582	2.52297	7.96621	530.614	11.0279	3.82786	9.67489	3.10969	10.3931		287.897	8.62212	6.63238	6.73594	7.03505	8.06751	6.63213	8.57451	291.233	8.25753	7.76934	7.87319	7.76934	7.76935	7.76934	7.87319		55.547	3.45942	3.4507	1.20307	3.4507	50.214	1.29237	1.29237	1.29237	1.29237	1.29237
532.797	8.92481	2.51925	6.03133	5.4069	2.51925	8.91898	530.514	10.4063	4.18098	8.69144	3.10475	9.76766		287.797	8.59198	6.62682	6.68537	7.1567	7.96704	6.62633	8.55693	291.133	8.52054	7.75738	7.8996	7.75738	7.75738	7.75738	7.89961		55.497	3.60259	3.57809	1.20494	3.57809	50.114	1.27791	1.27791	1.27791	1.27791	1.27791
532.697	10.3355	2.51553	7.3376	5.3055	2.51553	10.1276	530.414	9.90739	4.67733	7.79073	3.09981	9.36825		287.697	8.58056	6.62146	6.65318	7.30765	7.81998	6.62054	8.54064	291.033	8.70625	7.74541	7.93741	7.74541	7.74541	7.74541	7.93741		55.447	3.6766	3.69546	1.20687	3.69546	50.014	1.24642	1.24642	1.24642	1.24642	1.24642
532.597	11.6236	2.51182	9.00073	5.16088	2.51181	11.6498	530.314	9.898	5.35353	6.98297	3.09487	9.24164		287.597	8.52558	6.61646	6.63235	7.49303	7.64501	6.61475	8.5426	290.933	8.31305	7.73345	7.98804	7.73345	7.73345	7.73345	7.98804		55.397	3.76907	3.80172	1.20886	3.80172	49.914	1.23255	1.23255	1.23255	1.23255	1.23255
532.497	13.7215	2.5081	11.062	4.98086	2.50808	13.5348	530.214	9.98487	6.24703	6.27229	3.08993	9.4294		287.497	8.64425	6.61208	6.61825	7.71423	7.46028	6.60896	8.57796	290.833	8.42289	7.72148	8.05424	7.72148	7.72149	7.72148	8.05426		55.347	3.98676	3.89335	1.21103	3.89335	49.814	1.23032	1.23032	1.23032	1.23032	1.23032
532.397	16.2077	2.5044	13.5521	4.77453	2.50436	15.8223	530.114	10.3176	7.38995	5.65791	3.08499	9.96287		287.397	8.45493	6.60878	6.60792	7.97222	7.28155	6.60317	8.66098	290.733	8.46912	7.70951	8.13648	7.70951	7.70954	7.70951	8.13651		55.297	3.88895	3.96842	1.21312	3.96842	49.714	1.1946	1.1946	1.1946	1.1946	1.1946
532.297	18.5702	2.5007	16.452	4.55145	2.50064	18.5029	530.014	11.4962	8.80123	5.13705	3.08005	10.8582		287.297	8.94734	6.60728	6.59976	8.26695	7.11964	6.59737	8.8015	290.633	9.0033	7.69755	8.23629	7.69755	7.69761	7.69755	8.23635		55.247	3.99519	4.02688	1.21529	4.02688	49.614	1.21097	1.21097	1.21097	1.21097	1.21097
532.197	21.6502	2.49703	19.7061	4.32086	2.49692	21.5302	529.914	12.2812	10.4769	4.70145	3.0751	12.1032		287.197	8.97776	6.60874	6.59275	8.59255	6.98078	6.59158	9.00007	290.533	8.69599	7.68558	8.35275	7.68558	7.68571	7.68558	8.35288		55.197	4.07231	4.06469	1.21752	4.06469	49.514	1.23377	1.23377	1.23377	1.23377	1.23377
532.097	24.7536	2.49338	23.206	4.09107	2.4932	24.8041	529.814	13.5103	12.3796	4.34158	3.07016	13.651		287.097	9.30668	6.61492	6.58634	8.94294	6.86728	6.58579	9.25412	290.433	8.75794	7.67361	8.48427	7.67362	7.67388	7.67361	8.48454		55.147	4.0469	4.08272	1.21973	4.08272	49.414	1.22764	1.22764	1.22764	1.22764	1.22764
531.997	27.9629	2.48978	26.786	3.86939	2.48948	28.1663	529.714	15.2249	14.4302	4.04813	3.06522	15.4131		286.997	9.63275	6.62856	6.58026	9.30587	6.77752	6.58	9.5522	290.333	9.01545	7.66165	8.62724	7.66166	7.66216	7.66165	8.62776		55.097	4.11246	4.08167	1.22198	4.08167	49.314	1.22484	1.22484	1.22484	1.22484	1.22484
531.897	31.5151	2.48625	30.2257	3.66111	2.48575	31.4016	529.614	16.7024	16.5041	3.81179	3.06028	17.2556		286.897	10.1469	6.65364	6.57432	9.66668	6.70903	6.57421	9.88104	290.233	8.97089	7.64968	8.77597	7.6497	7.65065	7.64968	8.77696		55.047	4.04819	4.05793	1.22419	4.05793	49.214	1.26126	1.26126	1.26126	1.26126	1.26126
531.797	33.8603	2.48284	33.259	3.46987	2.48203	34.2476	529.514	18.4164	18.4344	3.62364	3.05534	19.0027		286.797	10.14	6.69609	6.56847	10.0069	6.658	6.56842	10.2242	290.133	8.79404	7.63771	8.9229	7.63775	7.63952	7.63771	8.92474		54.997	3.94334	4.01536	1.22631	4.01536	49.114	1.25848	1.25848	1.25848	1.25848	1.25848
531.697	36.3249	2.47959	35.6294	3.29787	2.47831	36.4503	529.414	20.2225	20.0362	3.47547	3.0504	20.4613		286.697	10.577	6.76451	6.56265	10.3083	6.62047	6.56262	10.5681	290.033	8.71281	7.62575	9.05938	7.62581	7.62903	7.62575	9.06272		54.947	3.88502	3.95492	1.22838	3.95492	49.014	1.2294	1.2294	1.2294	1.2294	1.2294
531.597	37.057	2.4766	37.114	3.14605	2.47459	37.7875	529.314	20.8796	21.1342	3.36019	3.04546	21.449		286.597	10.8234	6.87008	6.55684	10.5486	6.59331	6.55683	10.8984	289.933	8.89046	7.61378	9.17473	7.61388	7.6196	7.61378	9.18066		54.897	3.90447	3.87541	1.23047	3.87541	48.914	1.24014	1.24014	1.24014	1.24014	1.24014
531.497	38.7634	2.47397	37.5633	3.01429	2.47087	38.1098	529.214	21.7237	21.597	3.27145	3.04051	21.828		286.497	11.1731	7.02794	6.55104	10.7136	6.57344	6.55104	11.2129	289.833	8.81879	7.60181	9.26058	7.60199	7.61188	7.60181	9.27082		54.847	3.86734	3.78159	1.23253	3.78159	48.814	1.22066	1.22066	1.22066	1.22066	1.22066
531.397	37.8559	2.47189	36.9294	2.90169	2.46715	37.3687	529.114	22.2133	21.3662	3.20325	3.03557	21.5339		286.397	11.1928	7.25768	6.54525	10.7898	6.55862	6.54525	11.5156	289.733	8.56114	7.58985	9.30825	7.59015	7.60686	7.58985	9.32557		54.797	3.72215	3.67457	1.23447	3.67457	48.714	1.17384	1.17384	1.17384	1.17384	1.17384
531.297	35.6347	2.47054	35.2642	2.80713	2.46342	35.615	529.014	20.9633	20.4701	3.15109	3.03063	20.5906		286.297	11.6726	7.58368	6.53946	10.7692	6.54727	6.53946	11.8212	289.633	9.2344	7.57788	9.31298	7.5784	7.60604	7.57788	9.34166		54.747	3.59545	3.55568	1.23631	3.55568	48.614	1.16589	1.16589	1.16589	1.16589	1.16589
531.197	33.1712	2.47024	32.743	2.72864	2.4597	33.0225	528.914	19.6963	19.0175	3.11131	3.02569	19.1031		286.197	12.1395	8.03514	6.53367	10.657	6.53811	6.53367	12.1629	289.533	8.9568	7.56591	9.27377	7.56678	7.61134	7.56591	9.32006		54.697	3.45431	3.42873	1.23804	3.42873	48.514	1.166	1.166	1.166	1.166	1.166
531.097	30.1593	2.47136	29.6094	2.66409	2.45598	29.8329	528.814	17.5375	17.172	3.08095	3.02075	17.2322		286.097	12.7441	8.64676	6.52787	10.456	6.53033	6.52787	12.5773	289.433	8.84067	7.55395	9.19179	7.55537	7.62543	7.55395	9.2647		54.647	3.3924	3.29544	1.23972	3.29544	48.414	1.16392	1.16392	1.16392	1.16392	1.16392
530.997	26.0703	2.47432	26.1237	2.61153	2.45226	26.305	528.714	15.4238	15.1188	3.05769	3.01581	15.1607		285.997	13.34	9.45602	6.52208	10.1845	6.52341	6.52208	13.1197	289.333	9.14168	7.54198	9.07461	7.54428	7.65182	7.54198	9.18676		54.597	3.19468	3.15802	1.24125	3.15802	48.314	1.20758	1.20758	1.20758	1.20758	1.20758
530.897	22.5617	2.4798	22.5359	2.56911	2.44854	22.6877	528.614	13.1507	13.0333	3.03968	3.01086	13.0621		285.897	14.0481	10.4962	6.51629	9.85899	6.51699	6.51629	13.8396	289.233	9.7024	7.53001	8.92861	7.53371	7.69494	7.53001	9.09723		54.547	3.04118	3.01898	1.24265	3.01898	48.214	1.24828	1.24828	1.24828	1.24828	1.24828
530.797	19.1381	2.48833	19.0574	2.5351	2.44481	19.1912	528.514	10.9947	11.0571	3.02562	3.00592	11.0768		285.797	14.9297	11.7965	6.5105	9.49889	6.51086	6.5105	14.7852	289.133	9.00946	7.51805	8.76505	7.52388	7.75933	7.51805	9.01217		54.497	2.91148	2.88026	1.24395	2.88026	48.114	1.23959	1.23959	1.23959	1.23959	1.23959
530.697	15.6178	2.50089	15.854	2.50796	2.44109	15.9807	528.414	8.89963	9.28533	3.0143	3.00098	9.29865		285.697	15.7255	13.3741	6.50471	9.12427	6.50489	6.50471	15.9938	289.033	9.00136	7.50608	8.59285	7.5152	7.84988	7.50608	8.94577		54.447	2.78339	2.74368	1.24516	2.74368	48.014	1.2692	1.2692	1.2692	1.2692	1.2692
530.597	12.8857	2.51812	13.0204	2.4864	2.43737	13.1502	528.314	7.25194	7.76918	3.00495	2.99604	7.77809		285.597	17.4885	15.2263	6.49891	8.75216	6.499	6.49891	17.4797	288.933	9.31523	7.49411	8.421	7.50816	7.97116	7.49411	8.91209		54.397	2.63184	2.61047	1.24624	2.61047	47.914	1.25502	1.25502	1.25502	1.25502	1.25502
530.497	10.3886	2.54103	10.6011	2.46928	2.43365	10.7441	528.214	5.79016	6.52314	2.99699	2.9911	6.52904		285.497	19.1517	17.3224	6.49312	8.39624	6.49316	6.49312	19.2255	288.833	8.92383	7.48215	8.25642	7.50349	8.1265	7.48215	8.92212		54.347	2.48693	2.48264	1.2472	2.48264	47.814	1.25147	1.25147	1.25147	1.25147	1.25147
530.397	8.8	2.57037	8.59987	2.45555	2.42993	8.76593	528.114	5.06489	5.53514	2.99002	2.98616	5.539		285.397	21.2595	19.5967	6.48733	8.06707	6.48735	6.48733	21.1764	288.733	9	7.47018	8.10448	7.50229	8.31515	7.47018	8.98156		54.297	2.32056	2.36064	1.24804	2.36064	47.714	1.24561	1.24561	1.24561	1.24561	1.24561
530.297	7.41695	2.60673	6.9914	2.44444	2.42621	7.19015	528.014	4.41397	4.77669	2.98372	2.98122	4.77919		285.297	23.022	21.9399	6.48154	7.77153	6.48155	6.48154	23.2299	288.633	9.51137	7.45821	7.96781	7.5057	8.53258	7.45821	9.08967		54.247	2.17479	2.24494	1.24877	2.24494	47.614	1.27274	1.27274	1.27274	1.27274	1.27274
530.197	6.19286	2.65065	5.73436	2.43532	2.42248	5.97537	527.914	3.93473	4.21145	2.97787	2.97627	4.21305		285.197	25.0805	24.2061	6.47575	7.51149	6.47575	6.47575	25.2419	288.533	9.32562	7.44625	7.84872	7.51585	8.7687	7.44625	9.24077		54.197	2.07798	2.13748	1.24941	2.13748	47.514	1.24568	1.24568	1.24568	1.24568	1.24568
530.097	5.44019	2.70171	4.77821	2.4277	2.41876	5.0701	527.814	3.51894	3.80159	2.97235	2.97133	3.80261		285.097	27.0075	26.2261	6.46996	7.28998	6.46996	6.46996	27.0461	288.433	9.40646	7.43428	7.74628	7.53476	9.00688	7.43428	9.41936		54.147	2.00699	2.03732	1.25	2.03732	47.414	1.26005	1.26005	1.26005	1.26005	1.26005
529.997	4.68156	2.75962	4.06411	2.4212	2.41504	4.41485	527.714	3.41678	3.51254	2.96703	2.96639	3.51318		284.997	28.9644	27.825	6.46416	7.10311	6.46416	6.46416	28.4639	288.333	10.0198	7.42231	7.66044	7.56545	9.22518	7.42231	9.60644		54.097	1.91014	1.94468	1.25052	1.94468	47.314	1.23447	1.23447	1.23447	1.23447	1.23447
529.897	4.32461	2.82248	3.54222	2.41552	2.41132	3.95758	527.614	3.34006	3.31302	2.96185	2.96145	3.31341		284.897	29.0912	28.8489	6.45837	6.94915	6.45837	6.45837	29.3396	288.233	9.81851	7.41035	7.58896	7.61195	9.39963	7.41035	9.77985		54.047	1.79005	1.86069	1.25094	1.86069	47.214	1.24034	1.24034	1.24034	1.24034	1.24034
529.797	3.9292	2.88818	3.16864	2.41044	2.4076	3.65206	527.514	3.18914	3.17789	2.95675	2.95651	3.17814		284.797	29.851	29.1914	6.45258	6.82444	6.45258	6.45258	29.5632	288.133	9.72635	7.39839	7.53028	7.67785	9.50796	7.39838	9.91934		53.997	1.79698	1.78397	1.25136	1.78397	47.114	1.20003	1.20003	1.20003	1.20003	1.20003
529.697	3.69854	2.95344	2.90644	2.40578	2.40388	3.45791	527.414	2.99745	3.08795	2.95172	2.95157	3.0881		284.697	29.0307	28.8079	6.44679	6.72411	6.44679	6.44679	29.0852	288.033	9.7504	7.38643	7.48233	7.76977	9.53244	7.38641	10.0117		53.947	1.63409	1.7146	1.25166	1.7146	47.014	1.20957	1.20957	1.20957	1.20957	1.20957
529.597	3.60702	3.01447	2.72661	2.40142	2.40015	3.34219	527.314	3.19469	3.02882	2.94672	2.94663	3.02891		284.597	27.7988	27.7405	6.441	6.64564	6.441	6.441	27.9452	287.933	9.98386	7.37447	7.44304	7.89241	9.46986	7.37445	10.0564		53.897	1.5467	1.65283	1.25189	1.65283	46.914	1.19661	1.19661	1.19661	1.19661	1.19661
529.497	3.38448	3.06689	2.60491	2.39726	2.39643	3.2762	527.214	3.02401	2.99015	2.94174	2.94168	2.9902		284.497	26.4751	26.105	6.43521	6.58386	6.43521	6.43521	26.2536	287.833	9.76109	7.36254	7.4109	8.05277	9.32709	7.36248	10.0658		53.847	1.60319	1.59744	1.25217	1.59744	46.814	1.20845	1.20845	1.20845	1.20845	1.20845
529.397	3.26049	3.10699	2.5234	2.39325	2.39271	3.23822	527.114	2.89428	2.9647	2.93677	2.93674	2.96473		284.397	23.7937	24.0572	6.42941	6.53605	6.42941	6.42941	24.1638	287.733	10.1885	7.35064	7.38407	8.25852	9.12092	7.35051	10.0626		53.797	1.54065	1.54849	1.25239	1.54849	46.714	1.20255	1.20255	1.20255	1.20255	1.20255
529.297	3.41631	3.13052	2.4694	2.38933	2.38899	3.21127	527.014	2.97549	2.94757	2.93182	2.9318	2.94759		284.297	21.4397	21.7722	6.42362	6.49916	6.42362	6.42362	21.8477	287.633	10.1354	7.33881	7.36156	8.5142	8.8737	7.33855	10.0726		53.747	1.41924	1.5055	1.25252	1.5055	46.614	1.21095	1.21095	1.21095	1.21095	1.21095
529.197	3.19153	3.13613	2.43382	2.38548	2.38527	3.1849	526.914	2.94835	2.93556	2.92687	2.92686	2.93557		284.197	19.6788	19.4184	6.41783	6.47049	6.41783	6.41783	19.4711	287.533	10.3299	7.32712	7.34207	8.82918	8.6106	7.32658	10.1292		53.697	1.44231	1.46755	1.25267	1.46755	46.514	1.20075	1.20075	1.20075	1.20075	1.20075
529.097	3.00881	3.12203	2.41031	2.38168	2.38155	3.15093	526.814	2.89169	2.92662	2.92192	2.92192	2.92663		284.097	17.5624	17.1381	6.41204	6.44844	6.41204	6.41204	17.1745	287.433	10.696	7.31572	7.32491	9.20449	8.35246	7.31461	10.2537		53.647	1.40998	1.43473	1.25279	1.43473	46.414	1.21773	1.21773	1.21773	1.21773	1.21773
528.997	2.84609	3.08993	2.39464	2.37791	2.37782	3.10684	526.714	2.95673	2.91947	2.91698	2.91698	2.91947		283.997	15.1363	15.0394	6.40625	6.431	6.40625	6.40625	15.0642	287.333	10.8374	7.30484	7.30939	9.64303	8.11467	7.30265	10.464		53.597	1.37658	1.40629	1.25289	1.40629	46.314	1.22355	1.22355	1.22355	1.22355	1.22355
528.897	2.79503	3.04176	2.38375	2.37415	2.3741	3.05147	526.614	2.90952	2.91333	2.91204	2.91204	2.91333		283.897	13.1842	13.1885	6.40045	6.41709	6.40045	6.40045	13.2052	287.233	11.1716	7.29498	7.29502	10.1432	7.90725	7.29068	10.7684		53.547	1.35945	1.38153	1.25297	1.38153	46.214	1.2051	1.2051	1.2051	1.2051	1.2051
528.797	2.73214	2.98121	2.37581	2.37041	2.37038	2.98668	526.514	2.92675	2.90775	2.90709	2.90709	2.90775		283.797	11.8675	11.6131	6.39466	6.40571	6.39466	6.39466	11.6242	287.133	10.9613	7.28692	7.28148	10.6957	7.73359	7.27872	11.1616		53.497	1.37942	1.3606	1.25307	1.3606	46.114	1.21602	1.21602	1.21602	1.21602	1.21602
528.697	2.73214	2.91246	2.36966	2.36668	2.36666	2.91548	526.414	2.83863	2.90248	2.90215	2.90215	2.90248		283.697	10.2581	10.3146	6.38887	6.39608	6.38887	6.38887	10.3218	287.033	11.4881	7.28205	7.26847	11.2903	7.59308	7.26675	11.6337		53.447	1.39603	1.34267	1.25318	1.34267	46.014	1.21799	1.21799	1.21799	1.21799	1.21799
528.597	2.55383	2.83961	2.36456	2.36295	2.36294	2.84124	526.314	2.84766	2.89737	2.89721	2.89721	2.89737		283.597	9.07248	9.27492	6.38308	6.38775	6.38308	6.38308	9.2796	286.933	11.7616	7.28266	7.25585	11.9054	7.48261	7.25478	12.1622		53.397	1.3384	1.32725	1.25325	1.32725	45.914	1.21005	1.21005	1.21005	1.21005	1.21005
528.497	2.58578	2.76653	2.36008	2.35922	2.35921	2.7674	526.214	2.91193	2.89234	2.89227	2.89227	2.89234		283.497	8.29598	8.46436	6.37729	6.38027	6.37729	6.37729	8.46734	286.833	12.3834	7.29244	7.24346	12.516	7.39803	7.24282	12.7215		53.347	1.32758	1.31448	1.25331	1.31448	45.814	1.19025	1.19025	1.19025	1.19025	1.19025
528.397	2.6511	2.69647	2.35595	2.3555	2.35549	2.69693	526.114	2.85049	2.88736	2.88733	2.88733	2.88736		283.397	7.84603	7.84786	6.3715	6.37337	6.3715	6.3715	7.84973	286.733	12.4755	7.31723	7.23124	13.091	7.334	7.23085	13.2809		53.297	1.29953	1.3036	1.25334	1.3036	45.714	1.2188	1.2188	1.2188	1.2188	1.2188
528.297	2.5569	2.63152	2.35201	2.35177	2.35177	2.63176	526.014	2.92958	2.8824	2.88239	2.88239	2.8824		283.297	7.20775	7.39113	6.3657	6.36687	6.3657	6.3657	7.3923	286.633	13.0184	7.3664	7.21911	13.5995	7.28573	7.21888	13.8141		53.247	1.26121	1.29441	1.25335	1.29441	45.614	1.22534	1.22534	1.22534	1.22534	1.22534
528.197	2.58342	2.57333	2.34817	2.34805	2.34805	2.57345	525.914	2.82429	2.82429	2.82429	2.82429	2.82429		283.197	7.0451	7.05909	6.35991	6.36063	6.35991	6.35991	7.0598	286.533	13.8175	7.45299	7.20705	14.0021	7.24915	7.20691	14.2906		53.197	1.28641	1.28689	1.25338	1.28689	45.514	1.26082	1.26082	1.26082	1.26082	1.26082
528.097	2.31461	2.52245	2.34439	2.34433	2.34433	2.52251	525.814	2.89565	2.89565	2.89565	2.89565	2.89565		283.097	6.75042	6.82189	6.35412	6.35456	6.35412	6.35412	6.82233	286.433	14.3205	7.596	7.19502	14.2773	7.22104	7.19495	14.7045		53.147	1.22969	1.28058	1.25339	1.28058
527.997	2.344	2.47897	2.34063	2.34061	2.34061	2.479	525.714	2.85003	2.85003	2.85003	2.85003	2.85003		282.997	6.80234	6.65543	6.34833	6.34859	6.34833	6.34833	6.65569	286.333	14.2648	7.82165	7.18303	14.3995	7.19874	7.18298	15.0539		53.097	1.264	1.27535	1.2534	1.27535
527.897	2.49848	2.44263	2.3369	2.33688	2.33688	2.44264	525.614	2.75104	2.75104	2.75104	2.75104	2.75104		282.897	6.75251	6.54038	6.34254	6.34269	6.34254	6.34254	6.54053	286.233	15.5858	8.16478	7.17104	14.3587	7.1803	7.17102	15.3618		53.047	1.27625	1.27111	1.25342	1.27111
527.797	2.26329	2.41254	2.33317	2.33316	2.33316	2.41255	525.514	2.84642	2.84642	2.84642	2.84642	2.84642		282.797	6.50363	6.46182	6.33675	6.33683	6.33675	6.33675	6.46191	286.133	15.9724	8.66982	7.15906	14.1621	7.16438	7.15905	15.6782		52.997	1.28662	1.26761	1.25345	1.26761
527.697	2.26954	2.38822	2.32944	2.32944	2.32944	2.38822	525.414	2.93967	2.93967	2.93967	2.93967	2.93967		282.697	6.48658	6.40854	6.33095	6.331	6.33095	6.33095	6.40859	286.033	16.9965	9.39505	7.14709	13.814	7.15008	7.14708	16.0649		52.947	1.28627	1.26478	1.25347	1.26478
527.597	2.32931	2.36846	2.32572	2.32572	2.32572	2.36846	525.314	2.80304	2.80304	2.80304	2.80304	2.80304		282.597	6.47448	6.37253	6.32516	6.32519	6.32516	6.32516	6.37256	285.933	17.4515	10.3992	7.13512	13.3479	7.13676	7.13512	16.6137		52.897	1.27875	1.26249	1.25349	1.26249
527.497	2.41227	2.35267	2.322	2.322	2.322	2.35267	525.214	2.72153	2.72153	2.72153	2.72153	2.72153		282.497	6.22878	6.34778	6.31937	6.31939	6.31937	6.31937	6.3478	285.833	18.33	11.7462	7.12315	12.79	7.12403	7.12315	17.414		52.847	1.22019	1.26063	1.25352	1.26063
527.397	2.32758	2.33992	2.31828	2.31828	2.31828	2.33992	525.114	2.62091	2.62091	2.62091	2.62091	2.62091		282.397	6.20395	6.3303	6.31358	6.31359	6.31358	6.31358	6.33031	285.733	19.0012	13.4941	7.11118	12.1748	7.11164	7.11118	18.5582		52.797	1.25398	1.25913	1.25352	1.25913
527.297	2.22161	2.32961	2.31455	2.31455	2.31455	2.32961	525.014	2.74821	2.74821	2.74821	2.74821	2.74821		282.297	6.4078	6.31745	6.30779	6.30779	6.30779	6.30779	6.31745	285.633	20.3985	15.6824	7.09922	11.5356	7.09945	7.09921	20.1191		52.747	1.2734	1.25795	1.25353	1.25795
527.197	2.24948	2.32115	2.31083	2.31083	2.31083	2.32115	524.914	2.84925	2.84925	2.84925	2.84925	2.84925		282.197	6.22412	6.30747	6.30199	6.302	6.30199	6.30199	6.30747	285.533	22.6883	18.3164	7.08725	10.9014	7.08737	7.08725	22.1307		52.697	1.30673	1.25702	1.25357	1.25702
527.097	2.36951	2.31407	2.30711	2.30711	2.30711	2.31407	524.814	2.75347	2.75347	2.75347	2.75347	2.75347		282.097	6.47036	6.29925	6.2962	6.2962	6.2962	6.2962	6.29925	285.433	24.5128	21.3536	7.07528	10.2951	7.07534	7.07528	24.5734		52.647	1.26483	1.25627	1.25358	1.25627
526.997	2.3332	2.30802	2.30339	2.30339	2.30339	2.30802	524.714	2.70236	2.70236	2.70236	2.70236	2.70236		281.997	6.1692	6.29207	6.29041	6.29041	6.29041	6.29041	6.29207	285.333	26.5783	24.6677	7.06332	9.73511	7.06334	7.06332	27.3395		52.597	1.24824	1.25567	1.25359	1.25567
526.897	2.32642	2.3027	2.29967	2.29967	2.29967	2.3027	524.614	2.61177	2.61177	2.61177	2.61177	2.61177		281.897	6.08778	6.28551	6.28462	6.28462	6.28462	6.28462	6.28551	285.233	30.0674	28.0618	7.05135	9.23192	7.05136	7.05135	30.2424		52.547	1.26414	1.2552	1.2536	1.2552
526.797	2.30246	2.29791	2.29594	2.29594	2.29594	2.29791	524.514	2.68612	2.68612	2.68612	2.68612	2.68612		281.797	6.24124	6.2793	6.27883	6.27883	6.27883	6.27883	6.2793	285.133	33.1893	31.2698	7.03938	8.7897	7.03939	7.03938	33.0202		52.497	1.29459	1.25487	1.25363	1.25487
526.697	2.24175	2.29347	2.29222	2.29222	2.29222	2.29347	524.414	2.73056	2.73056	2.73056	2.73056	2.73056		281.697	6.09968	6.27328	6.27304	6.27304	6.27304	6.27304	6.27328	285.033	35.026	33.9834	7.02742	8.41253	7.02742	7.02742	35.3685		52.447	1.29782	1.25461	1.25366	1.25461
526.597	2.26437	2.28928	2.2885	2.2885	2.2885	2.28928	524.314	2.85126	2.85126	2.85126	2.85126	2.85126		281.597	6.19705	6.26737	6.26724	6.26724	6.26724	6.26724	6.26737	284.933	36.3308	35.9004	7.01545	8.09403	7.01545	7.01545	36.979		52.397	1.26577	1.25439	1.25367	1.25439
526.497	2.2059	2.28526	2.28478	2.28478	2.28478	2.28526	524.214	2.86844	2.86844	2.86844	2.86844	2.86844		281.497	6.23463	6.26151	6.26145	6.26145	6.26145	6.26145	6.26151	284.833	37.0416	36.7673	7.00348	7.83194	7.00348	7.00348	37.5958		52.347	1.23205	1.25424	1.25369	1.25424
526.397	2.24968	2.28135	2.28106	2.28106	2.28106	2.28135	524.114	2.74615	2.74615	2.74615	2.74615	2.74615		281.397	6.221	6.25569	6.25566	6.25566	6.25566	6.25566	6.25569	284.733	37.3959	36.4821	6.99152	7.61883	6.99152	6.99152	37.1094		52.297	1.26942	1.25412	1.2537	1.25412
526.297	2.23446	2.27751	2.27734	2.27734	2.27734	2.27751	524.014	2.62416	2.62416	2.62416	2.62416	2.62416		281.297	6.3762	6.24988	6.24987	6.24987	6.24987	6.24987	6.24988	284.633	36.0011	35.0833	6.97955	7.44743	6.97955	6.97955	35.5511		52.247	1.302	1.25405	1.25374	1.25405
526.197	2.27064	2.27372	2.27361	2.27361	2.27361	2.27372	523.914	2.83952	2.83952	2.83952	2.83952	2.83952		281.197	6.22837	6.24408	6.24408	6.24408	6.24408	6.24408	6.24408	284.533	33.7341	32.7465	6.96758	7.31261	6.96758	6.96758	33.0915		52.197	1.31936	1.25403	1.25379	1.25403
526.097	2.43975	2.26995	2.26989	2.26989	2.26989	2.26995	523.814	2.7491	2.7491	2.7491	2.7491	2.7491		281.097	6.02188	6.23829	6.23829	6.23829	6.23829	6.23829	6.23829	284.433	30.1976	29.7446	6.95562	7.20606	6.95562	6.95562	29.9951		52.147	1.32093	1.25402	1.25384	1.25402
525.997	2.34707	2.26621	2.26617	2.26617	2.26617	2.26621	523.714	2.73688	2.73688	2.73688	2.73688	2.73688		280.997	6.2331	6.2331	6.2331	6.2331	6.2331	6.2331	6.2331	284.333	26.773	26.3894	6.94365	7.12335	6.94365	6.94365	26.5691		52.097	1.34334	1.25404	1.25391	1.25404
525.897	2.29722	2.26247	2.26245	2.26245	2.26245	2.26247	523.614	2.90722	2.90722	2.90722	2.90722	2.90722		280.897	6.33186	6.33187	6.33186	6.33186	6.33186	6.33186	6.33187	284.233	23.7643	22.978	6.93168	7.05887	6.93168	6.93168	23.1052		52.047	1.29361	1.25404	1.25394	1.25404
525.797	2.35756	2.25874	2.25873	2.25873	2.25873	2.25874	523.514	2.67886	2.67886	2.67886	2.67886	2.67886		280.797	6.12432	6.12432	6.12432	6.12432	6.12432	6.12432	6.12432	284.133	20.1406	19.7508	6.91972	7.00842	6.91972	6.91972	19.8394		51.997	1.23811	1.25403	1.25396	1.25403
525.697	2.15451	2.25501	2.25501	2.25501	2.25501	2.25501	523.414	2.81226	2.81226	2.81226	2.81226	2.81226		280.697	6.15522	6.15522	6.15522	6.15522	6.15522	6.15522	6.15522	284.033	16.8149	16.8665	6.90775	6.96901	6.90775	6.90775	16.9278		51.947	1.28554	1.25403	1.25398	1.25403
525.597	2.21842	2.25129	2.25128	2.25128	2.25128	2.25129	523.314	2.71663	2.71663	2.71663	2.71663	2.71663		280.597	6.23631	6.23631	6.23631	6.23631	6.23631	6.23631	6.23631	283.933	13.7702	14.4092	6.89578	6.9374	6.89578	6.89578	14.4508		51.897	1.19058	1.25407	1.25403	1.25407
525.497	2.2199	2.24756	2.24756	2.24756	2.24756	2.24756	523.214	2.85841	2.85841	2.85841	2.85841	2.85841		280.497	6.25468	6.25468	6.25468	6.25468	6.25468	6.25468	6.25468	283.833	11.5374	12.4004	6.88382	6.9118	6.88382	6.88382	12.4284		51.847	1.25704	1.25406	1.25403	1.25406
525.397	2.27715	2.24384	2.24384	2.24384	2.24384	2.24384	523.114	2.71498	2.71498	2.71498	2.71498	2.71498		280.397	6.30876	6.30876	6.30876	6.30876	6.30876	6.30876	6.30876	283.733	10.0911	10.8177	6.87185	6.89041	6.87185	6.87185	10.8363		51.797	1.23477	1.25407	1.25405	1.25407
525.297	2.24719	2.24012	2.24012	2.24012	2.24012	2.24012	523.014	2.79885	2.79885	2.79885	2.79885	2.79885		280.297	6.15829	6.15829	6.15829	6.15829	6.15829	6.15829	6.15829	283.633	8.85859	9.61529	6.85988	6.87201	6.85988	6.85988	9.62742		51.747	1.27309	1.25408	1.25406	1.25408
525.197	2.21517	2.2364	2.2364	2.2364	2.2364	2.2364	522.914	2.76267	2.76267	2.76267	2.76267	2.76267		280.197	6.381	6.381	6.381	6.381	6.381	6.381	6.381	283.533	8.40757	8.72658	6.84792	6.85577	6.84792	6.84792	8.73443		51.697	1.24089	1.25408	1.25407	1.25408
525.097	2.14971	2.23268	2.23268	2.23268	2.23268	2.23268	522.814	2.8172	2.8172	2.8172	2.8172	2.8172		280.097	6.08381	6.08381	6.08381	6.08381	6.08381	6.08381	6.08381	283.433	7.49278	8.08664	6.83595	6.84095	6.83595	6.83595	8.09163		51.647	1.23442	1.2541	1.25409	1.2541
524.997	2.20731	2.20731	2.20731	2.20731	2.20731	2.20731	522.714	2.7305	2.7305	2.7305	2.7305	2.7305		279.997	6.2077	6.2077	6.2077	6.2077	6.2077	6.2077	6.2077	283.333	7.40212	7.63718	6.82398	6.82714	6.82398	6.82398	7.64033		51.597	1.2299	1.25411	1.25411	1.25411
524.897	2.344	2.344	2.344	2.344	2.344	2.344	522.614	2.88738	2.88738	2.88738	2.88738	2.88738		279.897	6.30061	6.30061	6.30061	6.30061	6.30061	6.30061	6.30061	283.233	6.86917	7.32849	6.81202	6.81398	6.81202	6.81202	7.33044		51.547	1.28464	1.25413	1.25413	1.25413
524.797	2.30859	2.30859	2.30859	2.30859	2.30859	2.30859	522.514	2.74615	2.74615	2.74615	2.74615	2.74615		279.797	6.20581	6.20581	6.20581	6.20581	6.20581	6.20581	6.20581	283.133	6.85549	7.12045	6.80005	6.80125	6.80005	6.80005	7.12165		51.497	1.24786	1.24786	1.24786	1.24786
524.697	2.28961	2.28961	2.28961	2.28961	2.28961	2.28961	522.414	2.721	2.721	2.721	2.721	2.721		279.697	6.11527	6.11527	6.11527	6.11527	6.11527	6.11527	6.11527	283.033	6.97132	6.98277	6.78808	6.78881	6.78808	6.78808	6.9835		51.447	1.25969	1.25969	1.25969	1.25969
524.597	2.30227	2.30227	2.30227	2.30227	2.30227	2.30227	522.314	2.69433	2.69433	2.69433	2.69433	2.69433		279.597	6.419	6.419	6.419	6.419	6.419	6.419	6.419	282.933	6.88899	6.89186	6.77612	6.77655	6.77612	6.77612	6.8923		51.397	1.28582	1.28582	1.28582	1.28582
524.497	2.24073	2.24073	2.24073	2.24073	2.24073	2.24073	522.214	2.60516	2.60516	2.60516	2.60516	2.60516		279.497	6.06259	6.06259	6.06259	6.06259	6.06259	6.06259	6.06259	282.833	6.60247	6.83141	6.76415	6.76441	6.76415	6.76415	6.83166		51.347	1.20814	1.20815	1.20814	1.20815
524.397	2.35085	2.35085	2.35085	2.35085	2.35085	2.35085	522.114	2.66753	2.66753	2.66753	2.66753	2.66753		279.397	6.04644	6.04644	6.04644	6.04644	6.04644	6.04644	6.04644	282.733	6.50935	6.79037	6.75218	6.75233	6.75218	6.75218	6.79052		51.297	1.24966	1.24966	1.24966	1.24966
524.297	2.2631	2.2631	2.2631	2.2631	2.2631	2.2631	522.014	2.73251	2.73251	2.73251	2.73251	2.73251		279.297	6.22683	6.22683	6.22683	6.22683	6.22683	6.22683	6.22683	282.633	6.55544	6.7614	6.74022	6.7403	6.74022	6.74022	6.76148		51.247	1.23748	1.23748	1.23748	1.23748
524.197	2.21746	2.21746	2.21746	2.21746	2.21746	2.21746	521.914	2.79548	2.79548	2.79548	2.79548	2.79548		279.197	6.33617	6.33617	6.33617	6.33617	6.33617	6.33617	6.33617	282.533	6.40144	6.73972	6.72825	6.7283	6.72825	6.72825	6.73977		51.197	1.22569	1.22569	1.22569	1.22569
524.097	2.34234	2.34234	2.34234	2.34234	2.34234	2.34234	521.814	2.70082	2.70082	2.70082	2.70082	2.70082		279.097	6.35454	6.35454	6.35454	6.35454	6.35454	6.35454	6.35454	282.433	6.39228	6.72238	6.71629	6.71631	6.71629	6.71629	6.7224		51.147	1.19709	1.19709	1.19709	1.19709
523.997	2.17631	2.17631	2.17631	2.17631	2.17631	2.17631	521.714	2.72921	2.72921	2.72921	2.72921	2.72921		278.997	6.34181	6.34181	6.34181	6.34181	6.34181	6.34181	6.34181	282.333	6.7235	6.70749	6.70432	6.70433	6.70432	6.70432	6.7075		51.097	1.24692	1.24692	1.24692	1.24692
523.897	2.36517	2.36517	2.36517	2.36517	2.36517	2.36517	521.614	2.7838	2.7838	2.7838	2.7838	2.7838		278.897	6.28746	6.28746	6.28746	6.28746	6.28746	6.28746	6.28746	282.233	6.47514	6.69396	6.69235	6.69236	6.69235	6.69235	6.69397		51.047	1.21285	1.21285	1.21285	1.21285
523.797	2.38037	2.38037	2.38037	2.38037	2.38037	2.38037	521.514	2.84081	2.84081	2.84081	2.84081	2.84081		278.797	6.25356	6.25356	6.25356	6.25356	6.25356	6.25356	6.25356	282.133	6.52916	6.68118	6.68038	6.68039	6.68038	6.68038	6.68119		50.997	1.22749	1.22749	1.22749	1.22749
523.697	2.17202	2.17202	2.17202	2.17202	2.17202	2.17202	521.414	2.79259	2.79259	2.79259	2.79259	2.79259		278.697	6.09842	6.09842	6.09842	6.09842	6.09842	6.09842	6.09842	282.033	6.53999	6.66881	6.66842	6.66842	6.66842	6.66842	6.66881		50.947	1.26428	1.26428	1.26428	1.26428
523.597	2.35525	2.35525	2.35525	2.35525	2.35525	2.35525	521.314	2.83308	2.83308	2.83308	2.83308	2.83308		278.597	6.05619	6.05619	6.05619	6.05619	6.05619	6.05619	6.05619	281.933	6.66238	6.65663	6.65645	6.65645	6.65645	6.65645	6.65664		50.897	1.23595	1.23595	1.23595	1.23595
523.497	2.27185	2.27185	2.27185	2.27185	2.27185	2.27185	521.214	2.72296	2.72296	2.72296	2.72296	2.72296		278.497	6.32942	6.32942	6.32942	6.32942	6.32942	6.32942	6.32942	281.833	6.55667	6.64457	6.64448	6.64449	6.64448	6.64448	6.64457		50.847	1.17675	1.17675	1.17675	1.17675
523.397	2.30578	2.30578	2.30578	2.30578	2.30578	2.30578	521.114	2.77665	2.77665	2.77665	2.77665	2.77665		278.397	6.36819	6.36819	6.36819	6.36819	6.36819	6.36819	6.36819	281.733	6.31241	6.63256	6.63252	6.63252	6.63252	6.63252	6.63256		50.797	1.2142	1.2142	1.2142	1.2142
523.297	2.27978	2.27978	2.27978	2.27978	2.27978	2.27978	521.014	2.72218	2.72218	2.72218	2.72218	2.72218		278.297	6.07066	6.07066	6.07066	6.07066	6.07066	6.07066	6.07066	281.633	6.53999	6.62057	6.62055	6.62055	6.62055	6.62055	6.62057		50.747	1.21518	1.21518	1.21518	1.21518
523.197	2.20897	2.20897	2.20897	2.20897	2.20897	2.20897	520.914	2.74608	2.74608	2.74608	2.74608	2.74608		278.197	6.38593	6.38593	6.38593	6.38593	6.38593	6.38593	6.38593	281.533	6.28177	6.60859	6.60859	6.60859	6.60859	6.60859	6.60859		50.697	1.24444	1.24444	1.24444	1.24444
523.097	2.18449	2.18449	2.18449	2.18449	2.18449	2.18449	520.814	2.71517	2.71517	2.71517	2.71517	2.71517		278.097	6.34022	6.34022	6.34022	6.34022	6.34022	6.34022	6.34022	281.433	6.482	6.59662	6.59662	6.59662	6.59662	6.59662	6.59662		50.647	1.25739	1.25739	1.25739	1.25739
522.997	2.22149	2.22149	2.22149	2.22149	2.22149	2.22149	520.714	2.65496	2.65496	2.65496	2.65496	2.65496		277.997	6.21681	6.21681	6.21681	6.21681	6.21681	6.21681	6.21681	281.333	6.68247	6.58465	6.58465	6.58465	6.58465	6.58465	6.58465		50.597	1.28008	1.28008	1.28008	1.28008
522.897	2.22251	2.22251	2.22251	2.22251	2.22251	2.22251	520.614	2.64422	2.64422	2.64422	2.64422	2.64422		277.897	6.40751	6.40751	6.40751	6.40751	6.40751	6.40751	6.40751	281.233	6.47514	6.57269	6.57269	6.57269	6.57269	6.57269	6.57269		50.547	1.26132	1.26132	1.26132	1.26132
522.797	2.2328	2.2328	2.2328	2.2328	2.2328	2.2328	520.514	2.69049	2.69049	2.69049	2.69049	2.69049		277.797	6.24863	6.24863	6.24863	6.24863	6.24863	6.24863	6.24863	281.133	6.54695	6.56072	6.56072	6.56072	6.56072	6.56072	6.56072		50.497	1.25815	1.25815	1.25815	1.25815
522.697	2.17253	2.17253	2.17253	2.17253	2.17253	2.17253	520.414	2.70719	2.70719	2.70719	2.70719	2.70719		277.697	6.1759	6.1759	6.1759	6.1759	6.1759	6.1759	6.1759	281.033	6.39338	6.54875	6.54875	6.54875	6.54875	6.54875	6.54875		50.447	1.20742	1.20742	1.20742	1.20742
522.597	2.29639	2.29639	2.29639	2.29639	2.29639	2.29639	520.314	2.75417	2.75417	2.75417	2.75417	2.75417		277.597	6.21361	6.21361	6.21361	6.21361	6.21361	6.21361	6.21361	280.933	6.67727	6.67727	6.67727	6.67727	6.67727	6.67727	6.67727		50.397	1.22419	1.22419	1.22419	1.22419
522.497	2.19036	2.19036	2.19036	2.19036	2.19036	2.19036	520.214	2.88702	2.88702	2.88702	2.88702	2.88702		277.497	6.60705	6.60705	6.60705	6.60705	6.60705	6.60705	6.60705	280.833	6.65103	6.65103	6.65103	6.65103	6.65103	6.65103	6.65103		50.347	1.15859	1.15859	1.15859	1.15859
522.397	2.13176	2.13176	2.13176	2.13176	2.13176	2.13176	520.114	2.84099	2.84099	2.84099	2.84099	2.84099		277.397	6.35992	6.35992	6.35992	6.35992	6.35992	6.35992	6.35992	280.733	6.51494	6.51494	6.51494	6.51494	6.51494	6.51494	6.51494		50.297	1.2093	1.2093	1.2093	1.2093
522.297	2.33339	2.33339	2.33339	2.33339	2.33339	2.33339	520.014	2.66949	2.66949	2.66949	2.66949	2.66949		277.297	6.19802	6.19802	6.19802	6.19802	6.19802	6.19802	6.19802	280.633	6.26425	6.26425	6.26425	6.26425	6.26425	6.26425	6.26425		50.247	1.22659	1.22659	1.22659	1.22659
522.197	2.25058	2.25058	2.25058	2.25058	2.25058	2.25058	519.914	2.76681	2.76681	2.76681	2.76681	2.76681		277.197	6.38064	6.38064	6.38064	6.38064	6.38064	6.38064	6.38064	280.533	6.68276	6.68276	6.68276	6.68276	6.68276	6.68276	6.68276		50.197	1.26236	1.26236	1.26236	1.26236
522.097	2.21605	2.21605	2.21605	2.21605	2.21605	2.21605	519.814	2.61825	2.61825	2.61825	2.61825	2.61825		277.097	6.17902	6.17902	6.17902	6.17902	6.17902	6.17902	6.17902	280.433	6.45599	6.45599	6.45599	6.45599	6.45599	6.45599	6.45599		50.147	1.18925	1.18925	1.18925	1.18925
521.997	2.22493	2.22493	2.22493	2.22493	2.22493	2.22493	519.714	2.7108	2.7108	2.7108	2.7108	2.7108		276.997	6.34376	6.34376	6.34376	6.34376	6.34376	6.34376	6.34376	280.333	6.46655	6.46655	6.46655	6.46655	6.46655	6.46655	6.46655		50.097	1.2546	1.2546	1.2546	1.2546
521.897	2.12051	2.12051	2.12051	2.12051	2.12051	2.12051	519.614	2.62828	2.62828	2.62828	2.62828	2.62828		276.897	6.392	6.392	6.392	6.392	6.392	6.392	6.392	280.233	6.74951	6.74951	6.74951	6.74951	6.74951	6.74951	6.74951		50.047	1.21173	1.21173	1.21173	1.21173
521.797	2.22463	2.22463	2.22463	2.22463	2.22463	2.22463	519.514	2.7321	2.7321	2.7321	2.7321	2.7321		276.797	6.20471	6.20471	6.20471	6.20471	6.20471	6.20471	6.20471	280.133	6.14515	6.14515	6.14515	6.14515	6.14515	6.14515	6.14515		49.997	1.22582	1.22582	1.22582	1.22582
521.697	2.20858	2.20858	2.20858	2.20858	2.20858	2.20858	519.414	2.76485	2.76485	2.76485	2.76485	2.76485		276.697	6.31307	6.31307	6.31307	6.31307	6.31307	6.31307	6.31307	280.033	6.45313	6.45313	6.45313	6.45313	6.45313	6.45313	6.45313		49.947	1.26532	1.26532	1.26532	1.26532
521.597	2.25727	2.25727	2.25727	2.25727	2.25727	2.25727	519.314	2.76557	2.76557	2.76557	2.76557	2.76557		276.597	6.58854	6.58854	6.58854	6.58854	6.58854	6.58854	6.58854	279.933	6.90431	6.90431	6.90431	6.90431	6.90431	6.90431	6.90431		49.897	1.25019	1.25019	1.25019	1.25019
521.497	2.222	2.222	2.222	2.222	2.222	2.222	519.214	2.72355	2.72355	2.72355	2.72355	2.72355		276.497	6.41225	6.41225	6.41225	6.41225	6.41225	6.41225	6.41225	279.833	6.33976	6.33976	6.33976	6.33976	6.33976	6.33976	6.33976		49.847	1.20338	1.20338	1.20338	1.20338
521.397	2.38261	2.38261	2.38261	2.38261	2.38261	2.38261	519.114	2.72372	2.72372	2.72372	2.72372	2.72372		276.397	6.26129	6.26129	6.26129	6.26129	6.26129	6.26129	6.26129	279.733	6.56883	6.56883	6.56883	6.56883	6.56883	6.56883	6.56883		49.797	1.2206	1.2206	1.2206	1.2206
521.297	2.1671	2.1671	2.1671	2.1671	2.1671	2.1671	519.014	2.6218	2.6218	2.6218	2.6218	2.6218		276.297	6.40486	6.40486	6.40486	6.40486	6.40486	6.40486	6.40486	279.633	6.53479	6.53479	6.53479	6.53479	6.53479	6.53479	6.53479		49.747	1.26108	1.26108	1.26108	1.26108
521.197	2.16692	2.16692	2.16692	2.16692	2.16692	2.16692	518.914	2.66983	2.66983	2.66983	2.66983	2.66983		276.197	6.39575	6.39575	6.39575	6.39575	6.39575	6.39575	6.39575	279.533	6.37273	6.37273	6.37273	6.37273	6.37273	6.37273	6.37273		49.697	1.2222	1.2222	1.2222	1.2222
521.097	2.34681	2.34681	2.34681	2.34681	2.34681	2.34681	518.814	2.75872	2.75872	2.75872	2.75872	2.75872		276.097	6.31593	6.31593	6.31593	6.31593	6.31593	6.31593	6.31593	279.433	6.78914	6.78914	6.78914	6.78914	6.78914	6.78914	6.78914		49.647	1.2095	1.2095	1.2095	1.2095
520.997	2.24232	2.24232	2.24232	2.24232	2.24232	2.24232	518.714	2.72159	2.72159	2.72159	2.72159	2.72159		275.997	6.0207	6.0207	6.0207	6.0207	6.0207	6.0207	6.0207	279.333	6.85892	6.85892	6.85892	6.85892	6.85892	6.85892	6.85892		49.597	1.20401	1.20401	1.20401	1.20401
520.897	2.21248	2.21248	2.21248	2.21248	2.21248	2.21248	518.614	2.65106	2.65106	2.65106	2.65106	2.65106		275.897	6.2638	6.2638	6.2638	6.2638	6.2638	6.2638	6.2638	279.233	6.70108	6.70108	6.70108	6.70108	6.70108	6.70108	6.70108		49.547	1.1777	1.1777	1.1777	1.1777
520.797	2.3272	2.3272	2.3272	2.3272	2.3272	2.3272	518.514	2.59883	2.59883	2.59883	2.59883	2.59883		275.797	6.38956	6.38956	6.38956	6.38956	6.38956	6.38956	6.38956	279.133	6.65895	6.65895	6.65895	6.65895	6.65895	6.65895	6.65895		49.497	1.19621	1.19621	1.19621	1.19621
520.697	2.22941	2.22941	2.22941	2.22941	2.22941	2.22941	518.414	2.76037	2.76037	2.76037	2.76037	2.76037		275.697	6.48003	6.48003	6.48003	6.48003	6.48003	6.48003	6.48003	279.033	6.51784	6.51784	6.51784	6.51784	6.51784	6.51784	6.51784		49.447	1.16448	1.16448	1.16448	1.16448
520.597	2.3219	2.3219	2.3219	2.3219	2.3219	2.3219	518.314	2.78421	2.78421	2.78421	2.78421	2.78421		275.597	6.30193	6.30193	6.30193	6.30193	6.30193	6.30193	6.30193	278.933	6.6796	6.6796	6.6796	6.6796	6.6796	6.6796	6.6796		49.397	1.16325	1.16325	1.16325	1.16325
520.497	2.33231	2.33231	2.33231	2.33231	2.33231	2.33231	518.214	2.65	2.65	2.65	2.65	2.65		275.497	6.32003	6.32003	6.32003	6.32003	6.32003	6.32003	6.32003	278.833	6.39774	6.39774	6.39774	6.39774	6.39774	6.39774	6.39774		49.347	1.13089	1.13089	1.13089	1.13089
520.397	2.13527	2.13527	2.13527	2.13527	2.13527	2.13527	518.114	2.73765	2.73765	2.73765	2.73765	2.73765		275.397	6.43834	6.43834	6.43834	6.43834	6.43834	6.43834	6.43834	278.733	6.37053	6.37053	6.37053	6.37053	6.37053	6.37053	6.37053		49.297	1.21604	1.21604	1.21604	1.21604
520.297	2.2057	2.2057	2.2057	2.2057	2.2057	2.2057	518.014	2.81319	2.81319	2.81319	2.81319	2.81319		275.297	6.45812	6.45812	6.45812	6.45812	6.45812	6.45812	6.45812	278.633	6.80803	6.80803	6.80803	6.80803	6.80803	6.80803	6.80803		49.247	1.18564	1.18564	1.18564	1.18564
520.197	2.21434	2.21434	2.21434	2.21434	2.21434	2.21434	517.914	2.62746	2.62746	2.62746	2.62746	2.62746		275.197	6.18975	6.18975	6.18975	6.18975	6.18975	6.18975	6.18975	278.533	6.78848	6.78848	6.78848	6.78848	6.78848	6.78848	6.78848		49.197	1.16225	1.16225	1.16225	1.16225
520.097	2.24098	2.24098	2.24098	2.24098	2.24098	2.24098	517.814	2.70477	2.70477	2.70477	2.70477	2.70477		275.097	6.47878	6.47878	6.47878	6.47878	6.47878	6.47878	6.47878	278.433	6.6833	6.6833	6.6833	6.6833	6.6833	6.6833	6.6833		49.147	1.16893	1.16893	1.16893	1.16893
519.997	2.25875	2.25875	2.25875	2.25875	2.25875	2.25875	517.714	2.77696	2.77696	2.77696	2.77696	2.77696		274.997	6.42102	6.42102	6.42102	6.42102	6.42102	6.42102	6.42102	278.333	6.76809	6.76809	6.76809	6.76809	6.76809	6.76809	6.76809		49.097	1.2141	1.2141	1.2141	1.2141
519.897	2.25536	2.25536	2.25536	2.25536	2.25536	2.25536	517.614	2.70424	2.70424	2.70424	2.70424	2.70424		274.897	6.36102	6.36102	6.36102	6.36102	6.36102	6.36102	6.36102	278.233	6.98527	6.98527	6.98527	6.98527	6.98527	6.98527	6.98527		49.047	1.20373	1.20373	1.20373	1.20373
519.797	2.29461	2.29461	2.29461	2.29461	2.29461	2.29461	517.514	2.65344	2.65344	2.65344	2.65344	2.65344		274.797	6.14673	6.14673	6.14673	6.14673	6.14673	6.14673	6.14673	278.133	6.35058	6.35058	6.35058	6.35058	6.35058	6.35058	6.35058		48.997	1.15682	1.15682	1.15682	1.15682
519.697	2.18915	2.18915	2.18915	2.18915	2.18915	2.18915	517.414	2.71127	2.71127	2.71127	2.71127	2.71127		274.697	6.41141	6.41141	6.41141	6.41141	6.41141	6.41141	6.41141	278.033	6.71627	6.71627	6.71627	6.71627	6.71627	6.71627	6.71627		48.947	1.19621	1.19621	1.19621	1.19621
519.597	2.26814	2.26814	2.26814	2.26814	2.26814	2.26814	517.314	2.82966	2.82966	2.82966	2.82966	2.82966		274.597	6.34049	6.34049	6.34049	6.34049	6.34049	6.34049	6.34049	277.933	6.96366	6.96366	6.96366	6.96366	6.96366	6.96366	6.96366		48.897	1.20109	1.20109	1.20109	1.20109
519.497	2.21503	2.21503	2.21503	2.21503	2.21503	2.21503	517.214	2.72119	2.72119	2.72119	2.72119	2.72119		274.497	6.21446	6.21446	6.21446	6.21446	6.21446	6.21446	6.21446	277.833	6.56843	6.56843	6.56843	6.56843	6.56843	6.56843	6.56843		48.847	1.20814	1.20814	1.20814	1.20814
519.397	2.17861	2.17861	2.17861	2.17861	2.17861	2.17861	517.114	2.61164	2.61164	2.61164	2.61164	2.61164		274.397	6.48915	6.48915	6.48915	6.48915	6.48915	6.48915	6.48915	277.733	6.73375	6.73375	6.73375	6.73375	6.73375	6.73375	6.73375		48.797	1.14861	1.14861	1.14861	1.14861
519.297	2.17273	2.17273	2.17273	2.17273	2.17273	2.17273	517.014	2.85586	2.85586	2.85586	2.85586	2.85586		274.297	6.39848	6.39848	6.39848	6.39848	6.39848	6.39848	6.39848	277.633	6.48117	6.48117	6.48117	6.48117	6.48117	6.48117	6.48117		48.747	1.19792	1.19792	1.19792	1.19792
519.197	2.24553	2.24553	2.24553	2.24553	2.24553	2.24553	516.914	2.63761	2.63761	2.63761	2.63761	2.63761		274.197	6.24285	6.24285	6.24285	6.24285	6.24285	6.24285	6.24285	277.533	6.38392	6.38392	6.38392	6.38392	6.38392	6.38392	6.38392		48.697	1.17867	1.17867	1.17867	1.17867
519.097	2.20897	2.20897	2.20897	2.20897	2.20897	2.20897	516.814	2.68595	2.68595	2.68595	2.68595	2.68595		274.097	6.34356	6.34356	6.34356	6.34356	6.34356	6.34356	6.34356	277.433	6.79464	6.79464	6.79464	6.79464	6.79464	6.79464	6.79464		48.647	1.23557	1.23557	1.23557	1.23557
518.997	2.25817	2.25817	2.25817	2.25817	2.25817	2.25817	516.714	2.66317	2.66317	2.66317	2.66317	2.66317		273.997	6.44022	6.44022	6.44022	6.44022	6.44022	6.44022	6.44022	277.333	6.57706	6.57706	6.57706	6.57706	6.57706	6.57706	6.57706		48.597	1.19618	1.19618	1.19618	1.19618
518.897	2.27556	2.27556	2.27556	2.27556	2.27556	2.27556	516.614	2.70118	2.70118	2.70118	2.70118	2.70118		273.897	6.39032	6.39032	6.39032	6.39032	6.39032	6.39032	6.39032	277.233	6.51811	6.51811	6.51811	6.51811	6.51811	6.51811	6.51811		48.547	1.24186	1.24186	1.24186	1.24186
518.797	2.1942	2.1942	2.1942	2.1942	2.1942	2.1942	516.514	2.81296	2.81296	2.81296	2.81296	2.81296		273.797	6.42254	6.42254	6.42254	6.42254	6.42254	6.42254	6.42254	277.133	6.77492	6.77492	6.77492	6.77492	6.77492	6.77492	6.77492		48.497	1.30739	1.30739	1.30739	1.30739
518.697	2.07092	2.07092	2.07092	2.07092	2.07092	2.07092	516.414	2.74975	2.74975	2.74975	2.74975	2.74975		273.697	6.56703	6.56703	6.56703	6.56703	6.56703	6.56703	6.56703	277.033	6.96173	6.96173	6.96173	6.96173	6.96173	6.96173	6.96173		48.447	1.19666	1.19666	1.19666	1.19666
518.597	2.26264	2.26264	2.26264	2.26264	2.26264	2.26264	516.314	2.65344	2.65344	2.65344	2.65344	2.65344		273.597	6.36548	6.36548	6.36548	6.36548	6.36548	6.36548	6.36548	276.933	6.93658	6.93658	6.93658	6.93658	6.93658	6.93658	6.93658		48.397	1.21604	1.21604	1.21604	1.21604
518.497	2.20966	2.20966	2.20966	2.20966	2.20966	2.20966	516.214	2.62273	2.62273	2.62273	2.62273	2.62273		273.497	6.25405	6.25405	6.25405	6.25405	6.25405	6.25405	6.25405	276.833	6.69945	6.69945	6.69945	6.69945	6.69945	6.69945	6.69945		48.347	1.13292	1.13292	1.13292	1.13292
518.397	2.15202	2.15202	2.15202	2.15202	2.15202	2.15202	516.114	2.69379	2.69379	2.69379	2.69379	2.69379		273.397	6.41685	6.41685	6.41685	6.41685	6.41685	6.41685	6.41685	276.733	6.49895	6.49895	6.49895	6.49895	6.49895	6.49895	6.49895		48.297	1.15686	1.15686	1.15686	1.15686
518.297	2.15771	2.15771	2.15771	2.15771	2.15771	2.15771	516.014	2.70424	2.70424	2.70424	2.70424	2.70424		273.297	6.10539	6.10539	6.10539	6.10539	6.10539	6.10539	6.10539	276.633	6.86381	6.86381	6.86381	6.86381	6.86381	6.86381	6.86381		48.247	1.16775	1.16775	1.16775	1.16775
518.197	2.2041	2.2041	2.2041	2.2041	2.2041	2.2041	515.914	2.62847	2.62847	2.62847	2.62847	2.62847		273.197	6.21856	6.21856	6.21856	6.21856	6.21856	6.21856	6.21856	276.533	6.61259	6.61259	6.61259	6.61259	6.61259	6.61259	6.61259		48.197	1.15964	1.15964	1.15964	1.15964
																															48.147	1.21138	1.21138	1.21138	1.21138
																															48.097	1.21414	1.21414	1.21414	1.21414
																															48.047	1.17564	1.17564	1.17564	1.17564
																															47.997	1.18473	1.18473	1.18473	1.18473
																															47.947	1.23463	1.23463	1.23463	1.23463
																															47.897	1.20543	1.20543	1.20543	1.20543
																															47.847	1.21445	1.21445	1.21445	1.21445
																															47.797	1.16869	1.16869	1.16869	1.16869
																															47.747	1.18048	1.18048	1.18048	1.18048
																															47.697	1.18779	1.18779	1.18779	1.18779
																															47.647	1.21069	1.21069	1.21069	1.21069
																															47.597	1.18365	1.18365	1.18365	1.18365
																															47.547	1.17143	1.17143	1.17143	1.17143
																															47.497	1.18992	1.18992	1.18992	1.18992
																															47.447	1.22259	1.22259	1.22259	1.22259
																															47.397	1.16976	1.16976	1.16976	1.16976
																															47.347	1.17728	1.17728	1.17728	1.17728
																															47.297	1.17968	1.17968	1.17968	1.17968
																															47.247	1.1842	1.1842	1.1842	1.1842
																															47.197	1.18236	1.18236	1.18236	1.18236
																															47.147	1.16298	1.16298	1.16298	1.16298
																															47.097	1.15752	1.15752	1.15752	1.15752
																															47.047	1.14698	1.14698	1.14698	1.14698
																															46.997	1.23195	1.23195	1.23195	1.23195
																															46.947	1.17335	1.17335	1.17335	1.17335
																															46.897	1.23682	1.23682	1.23682	1.23682
																															46.847	1.17617	1.17617	1.17617	1.17617
																															46.797	1.20526	1.20526	1.20526	1.20526
																															46.747	1.19694	1.19694	1.19694	1.19694
																															46.697	1.20599	1.20599	1.20599	1.20599
																															46.647	1.2109	1.2109	1.2109	1.2109
																															46.597	1.18348	1.18348	1.18348	1.18348
																															46.547	1.15254	1.15254	1.15254	1.15254
																															46.497	1.1578	1.1578	1.1578	1.1578
																															46.447	1.18633	1.18633	1.18633	1.18633
																															46.397	1.19175	1.19175	1.19175	1.19175
																															46.347	1.21768	1.21768	1.21768	1.21768
																															46.297	1.14923	1.14923	1.14923	1.14923
																															46.247	1.14495	1.14495	1.14495	1.14495
																															46.197	1.19879	1.19879	1.19879	1.19879
																															46.147	1.2126	1.2126	1.2126	1.2126
																															46.097	1.17742	1.17742	1.17742	1.17742
																															46.047	1.20432	1.20432	1.20432	1.20432
																															45.997	1.17801	1.17801	1.17801	1.17801
																															45.947	1.18678	1.18678	1.18678	1.18678
																															45.897	1.1817	1.1817	1.1817	1.1817
																															45.847	1.21044	1.21044	1.21044	1.21044
																															45.797	1.16287	1.16287	1.16287	1.16287
																															45.747	1.13054	1.13054	1.13054	1.13054
																															45.697	1.17457	1.17457	1.17457	1.17457
																															45.647	1.14997	1.14997	1.14997	1.14997
																															45.597	1.20874	1.20874	1.20874	1.20874
																															45.547	1.16371	1.16371	1.16371	1.16371
																															45.497	1.16931	1.16931	1.16931	1.16931
																															45.447	1.17773	1.17773	1.17773	1.17773
																															45.397	1.21949	1.21949	1.21949	1.21949
																															45.347	1.18153	1.18153	1.18153	1.18153
																															45.297	1.211	1.211	1.211	1.211
																															45.247	1.20059	1.20059	1.20059	1.20059
																															45.197	1.14012	1.14012	1.14012	1.14012
																															45.147	1.16343	1.16343	1.16343	1.16343
																															45.097	1.19374	1.19374	1.19374	1.19374
																															45.047	1.19047	1.19047	1.19047	1.19047
																															44.997	1.15759	1.15759	1.15759	1.15759
																															44.947	1.16492	1.16492	1.16492	1.16492
																															44.897	1.17255	1.17255	1.17255	1.17255
																															44.847	1.18699	1.18699	1.18699	1.18699
																															44.797	1.24186	1.24186	1.24186	1.24186
																															44.747	1.26031	1.26031	1.26031	1.26031
																															44.697	1.21761	1.21761	1.21761	1.21761
																															44.647	1.16618	1.16618	1.16618	1.16618
																															44.597	1.10987	1.10987	1.10987	1.10987
																															44.547	1.15254	1.15254	1.15254	1.15254
																															44.497	1.2142	1.2142	1.2142	1.2142
																															44.447	1.14812	1.14812	1.14812	1.14812
																															44.397	1.15519	1.15519	1.15519	1.15519
																															44.347	1.16145	1.16145	1.16145	1.16145
																															44.297	1.15324	1.15324	1.15324	1.15324
																															44.247	1.20933	1.20933	1.20933	1.20933
																															44.197	1.13991	1.13991	1.13991	1.13991
																															44.147	1.15014	1.15014	1.15014	1.15014
																															44.097	1.2284	1.2284	1.2284	1.2284
																															44.047	1.16914	1.16914	1.16914	1.16914
																															43.997	1.2189	1.2189	1.2189	1.2189
																															43.947	1.20533	1.20533	1.20533	1.20533
																															43.897	1.17951	1.17951	1.17951	1.17951
																															43.847	1.20105	1.20105	1.20105	1.20105
																															43.797	1.17526	1.17526	1.17526	1.17526
																															43.747	1.13312	1.13312	1.13312	1.13312
																															43.697	1.14541	1.14541	1.14541	1.14541
																															43.647	1.18759	1.18759	1.18759	1.18759
																															43.597	1.20512	1.20512	1.20512	1.20512
																															43.547	1.12268	1.12268	1.12268	1.12268
																															43.497	1.16955	1.16955	1.16955	1.16955
																															43.447	1.14366	1.14366	1.14366	1.14366
																															43.397	1.15755	1.15755	1.15755	1.15755
																															43.347	1.15932	1.15932	1.15932	1.15932
																															43.297	1.18772	1.18772	1.18772	1.18772
																															43.247	1.20857	1.20857	1.20857	1.20857
																															43.197	1.17881	1.17881	1.17881	1.17881

## Sheet: Figure 4a-1
LiOH_dif.x	LiOH_dif[][0].d	LiOH_dif[][1].d	LiOH_dif[][2].d	LiOH_dif[][3].d	LiOH_dif[][4].d	LiOH_dif[][5].d	LiOH_dif[][6].d	LiOH_dif[][7].d	LiOH_dif[][8].d	LiOH_dif[][9].d	LiOH_dif[][10].d	LiOH_dif[][11].d	LiOH_dif[][12].d	LiOH_dif[][13].d	LiOH_dif[][14].d	LiOH_dif[][15].d	LiOH_dif[][16].d	LiOH_dif[][17].d	LiOH_dif[][18].d	LiOH_dif[][19].d	LiOH_dif[][20].d	LiOH_dif[][21].d	LiOH_dif[][22].d	LiOH_dif[][23].d	LiOH_dif[][24].d	LiOH_dif[][25].d	LiOH_dif[][26].d	LiOH_dif[][27].d	LiOH_dif[][28].d	LiOH_dif[][29].d	LiOH_dif[][30].d	LiOH_dif[][31].d	LiOH_dif[][32].d	LiOH_dif[][33].d	LiOH_dif[][34].d	LiOH_dif[][35].d	LiOH_dif[][36].d	LiOH_dif[][37].d	LiOH_dif[][38].d	LiOH_dif[][39].d	LiOH_dif[][40].d	LiOH_dif[][41].d	LiOH_dif[][42].d	LiOH_dif[][43].d	LiOH_dif[][44].d	LiOH_dif[][45].d	LiOH_dif[][46].d	LiOH_dif[][47].d	LiOH_dif[][48].d
x/y	525.7	525.8	525.9	526	526.1	526.2	526.3	526.4	526.5	526.6	526.7	526.8	526.9	527	527.1	527.2	527.3	527.4	527.5	527.6	527.7	527.8	527.9	528	528.1	528.2	528.3	528.4	528.5	528.6	528.7	528.8	528.9	529	529.1	529.2	529.3	529.4	529.5	529.6	529.7	529.8	529.9	530	530.1	530.2	530.3	530.4	530.5
506.158	-5.23981	2.71075	9.20397	6.22449	3.06856	7.53073	13.057	8.09747	1.34454	5.45073	7.1431	7.26755	8.59961	6.42347	4.19406	3.06424	11.4067	6.31448	8.06442	8.18152	10.2098	6.27666	8.56462	7.17552	8.4712	10.7052	15.4864	7.24878	14.4779	15.4691	7.97792	12.7921	18.568	14.598	16.1468	13.4447	17.75	11.8719	24.7828	28.0832	27.3375	15.3452	22.6916	27.3949	26.1256	26.5667	29.3877	28.6475	23.1902
506.172	-3.77769	7.55243	9.65349	6.48463	4.14316	11.8305	21.6515	5.90909	6.12214	4.09218	4.23077	9.93826	10.3783	9.29522	4.53068	3.61585	14.2869	6.82665	7.49766	3.96651	10.1842	9.87798	9.75818	9.32443	10.3157	8.96879	16.1542	12.0195	20.4125	16.0976	11.5151	14.8115	24.9687	15.5158	19.2177	22.2647	18.5901	16.0476	25.522	35.7743	32.2765	19.5084	32.6675	36.6927	28.3284	33.7588	38.1077	41.724	34.6498
506.186	-1.53078	8.98119	8.70084	6.41776	4.72859	13.4681	23.0688	3.2711	7.91703	3.43792	3.4837	12.0568	11.1181	8.70751	2.91804	6.16883	11.9619	5.4116	8.01925	2.48406	8.18162	9.9777	9.34204	8.40786	11.1028	8.02014	14.0328	13.1512	20.7981	14.1913	13.2771	14.1992	26.3287	14.8326	16.4257	25.0363	15.4602	16.071	23.2997	34.3224	30.5622	18.2445	33.5071	33.121	27.7355	33.2783	38.8476	45.1988	35.6262
506.2	-0.714156	9.75927	6.52664	6.22232	5.54199	13.7195	20.8362	2.86749	9.49845	5.21401	4.24825	14.9094	10.5679	5.47251	2.27826	8.31052	10.6806	5.5865	6.63391	5.15674	8.62359	9.83574	9.32713	9.29277	11.0347	8.25284	12.4515	13.8433	21.0378	14.1671	14.6395	12.7066	26.6025	14.257	13.3611	26.5683	13.5078	18.4356	22.6694	32.9104	31.5308	19.1039	31.8706	26.5813	32.34	33.9482	41.541	46.7431	35.1225
506.214	-0.46071	10.108	5.47524	5.65772	6.15163	13.0613	15.3472	4.0252	10.062	7.2913	6.33777	15.3859	9.55031	2.92138	4.02497	9.45353	10.1805	7.78761	4.03296	10.1028	11.5854	8.62349	8.53999	10.5304	11.3621	8.14815	11.6233	13.8387	18.6235	15.323	14.3616	11.8877	25.4063	13.9915	11.7511	25.8911	12.5752	21.4219	24.6046	30.0534	32.4255	18.7073	31.3462	24.1194	37.9728	36.016	44.3732	47.9236	32.5272
506.227	-0.540114	10.5741	5.46215	7.39395	6.67679	13.0536	12.787	4.93118	8.89702	7.26493	8.62748	13.4609	8.61841	2.36997	5.94292	11.1976	9.65056	10.6347	1.64159	12.151	15.1145	8.22268	8.22646	12.1896	12.4723	7.68878	12.6971	13.9267	16.4008	16.227	14.2759	12.6635	22.4067	13.7189	14.2808	22.3451	14.532	23.756	27.1389	27.2688	35.6489	20.0927	35.6343	24.8167	42.3844	38.1577	46.5255	47.9821	35.0071
506.241	-1.51901	9.54645	7.76351	8.19168	6.69073	11.0378	11.3119	7.15617	8.17384	6.2093	11.2747	9.827	7.72215	3.20001	8.07241	12.151	10.5545	12.8904	0.815338	11.1285	16.8632	9.26986	7.38811	13.7135	12.4556	6.32991	12.0843	14.8469	12.6539	15.9994	14.8045	12.7366	19.0626	12.3534	16.9265	19.2259	17.3264	23.2488	27.1599	24.792	36.8497	20.8651	39.9611	25.7325	40.6227	37.1331	43.6216	44.9207	36.615
506.255	-2.50288	9.14963	11.3668	7.50619	5.96063	9.53442	8.91756	8.85609	10.1184	4.14983	11.8968	5.65317	7.50953	4.85047	9.98106	10.1326	11.3091	15.1662	2.45283	8.90621	16.187	9.35553	7.56064	13.3506	11.0357	7.34966	10.8944	16.6992	12.0512	14.0853	15.2976	11.2601	17.737	11.3356	19.4366	18.3726	19.7527	21.8672	27.0301	24.3658	35.9306	24.0036	40.7873	25.8431	38.1071	34.8787	39.6049	37.9648	37.155
506.269	-1.81417	9.97836	13.8868	5.51738	6.21592	6.99506	6.46927	10.8524	13.3214	4.13416	12.4248	4.53955	6.82102	5.79988	12.0493	6.1539	11.5754	14.7688	5.65911	7.82889	12.8098	10.2905	6.73719	13.2907	9.87811	9.91009	9.51328	18.516	12.7031	11.2559	16.1708	10.2614	18.0014	11.4409	19.4753	16.8428	20.1903	20.3297	26.5882	26.0453	30.6926	26.333	37.8905	24.8315	34.8021	31.526	33.9509	34.284	36.6967
506.283	0.279872	11.0213	13.2943	5.0431	6.70079	6.54271	6.58141	13.5669	14.3284	5.29231	12.0792	5.77914	7.9449	7.40981	12.3535	4.88697	11.6987	14.3294	6.45631	8.09434	10.8561	10.5422	6.00007	11.8611	10.5245	12.8933	9.41086	18.1313	14.3584	8.8144	17.0656	10.959	18.674	14.3146	19.469	15.8578	21.0963	19.8534	25.4429	26.4203	24.9056	28.9984	33.6579	24.8474	33.9724	33.0706	33.9439	33.1543	35.0681
506.296	1.05999	11.2688	9.19705	4.80229	7.83558	8.24577	8.91389	13.6029	11.6963	6.01485	11.0511	9.10014	10.4268	9.9751	11.844	5.12281	11.7445	12.3696	5.85531	7.09371	10.4691	11.9647	7.28299	9.86482	10.9621	14.0742	9.22039	16.1801	15.5026	9.54266	17.7233	13.53	19.2656	17.5433	19.5692	14.3934	21.8912	21.104	23.0909	24.1554	20.6179	30.6736	30.1261	27.3552	34.9336	35.5277	38.8881	33.8088	37.3787
506.31	1.37081	10.4437	5.37358	4.73509	8.86635	10.3656	9.93374	11.1155	7.29519	6.07265	10.7272	10.9681	13.8738	11.847	11.8886	6.88951	12.407	10.2569	5.57928	4.91767	12.2397	14.6292	8.53145	6.2853	11.5214	14.0958	10.3516	12.9932	14.9599	10.6963	18.9171	14.9952	18.1108	18.8697	19.2579	15.1044	22.4605	23.8504	21.5507	22.5454	18.0679	31.2245	27.5391	29.5794	34.993	37.174	43.6974	33.7799	38.9914
506.324	0.664159	9.95794	3.4244	5.59461	9.80798	8.72522	8.80725	8.15494	4.41239	6.15552	10.3475	11.3325	13.9972	11.6906	11.3138	8.37855	11.1951	8.47299	6.74389	3.84163	13.176	17.5369	9.84095	5.76133	12.0939	13.9332	12.1782	11.6179	14.1148	13.006	20.4945	14.8665	18.7954	19.5681	18.3605	16.675	22.1035	25.1252	20.4992	23.6697	18.5376	30.238	27.8989	29.9317	34.7967	38.5829	42.8113	32.457	41.0466
506.338	1.17365	9.54731	3.59109	7.7484	9.54286	4.97004	7.79539	5.86039	2.14593	5.85475	9.65652	11.2465	9.42596	9.99465	9.02225	9.23171	10.2554	7.00857	7.42515	4.29095	11.5896	19.4938	10.5373	9.41204	11.1147	12.8039	12.6685	12.039	10.5747	15.1633	20.8758	15.2408	19.4156	19.237	16.8522	19.8241	22.2474	23.6744	21.1244	25.9299	21.025	29.9408	26.2518	28.651	30.8473	38.688	41.806	32.6854	40.2101
506.352	0.692253	9.91451	3.87026	8.33331	9.29103	0.990037	7.62663	4.70419	1.17663	6.90345	8.23867	11.1816	5.17263	10.7145	7.306	9.24717	7.05481	7.83687	6.46558	6.8745	8.49653	20.0245	9.91949	13.4507	8.95527	10.6712	11.7344	14.2339	8.78687	16.9279	20.0519	16.1187	18.2803	19.2305	16.4275	21.3905	22.2474	22.7034	23.0009	27.1202	25.0351	27.5401	24.4557	27.4076	26.2503	39.4282	39.3946	36.5007	38.9631
506.365	-1.77753	8.91584	5.89139	7.70876	9.15458	0.618508	8.54135	3.8573	1.63113	7.07944	5.81036	11.8242	4.57822	12.0749	6.93814	9.99392	4.64174	10.4823	5.42812	8.66302	7.72278	20.0525	10.9323	13.8673	8.08441	8.65613	11.072	15.6631	9.50087	16.1353	17.5052	16.6232	14.2245	17.9933	17.6331	22.2288	20.9069	24.5714	23.8694	27.4087	27.8984	25.5313	25.5569	29.3072	25.27	40.8778	40.8145	37.7935	39.2725
506.379	-4.42126	6.54501	8.9746	5.24913	10.2155	2.87158	9.33163	3.95474	4.09508	7.24679	4.23133	12.265	6.41298	13.7222	8.28803	12.4617	3.35018	13.677	6.50729	10.2833	8.48378	18.7454	11.3285	13.7086	8.22204	8.23652	9.40512	15.5395	10.8194	13.5177	13.9038	16.1098	10.2977	14.3741	18.708	19.4023	18.5501	27.4671	22.1218	27.1295	26.5665	27.2968	27.1371	32.1595	27.317	42.0478	39.8157	37.2894	39.9139
506.393	-5.59032	5.59203	11.4408	2.55485	9.29848	7.90764	10.3072	6.72671	4.47601	8.20365	4.57585	12.6658	9.62421	13.8042	8.97589	14.4164	3.78027	13.9909	7.86757	9.66971	10.5825	17.0998	10.9723	11.3607	8.87188	7.86747	9.26673	14.5544	11.0971	10.6135	9.51209	16.6366	8.946	11.3227	18.8355	15.1552	16.7291	27.0995	21.1474	26.3489	22.2994	28.6588	26.7805	31.5186	30.511	36.1036	38.9483	36.7462	39.664
506.407	-4.86843	5.91624	10.1203	1.4678	7.57835	10.1791	11.0372	7.94394	3.49926	9.20784	6.91631	11.6319	9.84016	12.5924	9.82212	14.9706	4.88179	13.4988	7.42495	9.90512	13.7585	15.4291	9.09971	9.20915	10.0055	9.12909	11.3833	13.7485	11.3638	9.9828	5.86483	17.554	10.0519	10.3606	18.5559	13.7738	15.9474	23.5633	21.7703	27.1604	18.7065	30.8776	27.1758	31.3966	30.8758	30.1449	38.5091	37.5842	41.2398
506.421	-2.76325	7.22466	6.93026	2.02504	4.04377	10.1543	9.98882	7.59704	4.008	9.25473	10.5523	8.32919	10.2816	11.2938	8.64001	13.9726	5.60942	13.4018	7.04455	12.0789	15.2671	13.9869	8.31613	6.46366	11.2166	10.2588	12.1989	11.9352	10.3238	11.1101	4.95011	18.2649	11.6119	11.804	17.2456	14.5871	16.6365	19.3615	21.3734	25.163	18.8657	30.5801	25.7586	31.9727	27.0984	27.0866	35.6866	37.1279	39.7499
506.434	-0.718678	8.16154	4.07295	4.07803	1.41182	5.85023	9.35184	6.9726	8.15525	11.7198	11.7962	4.95925	10.2752	10.5776	6.29727	15.1614	7.0398	15.6742	8.13915	14.214	14.467	14.6261	9.23237	6.56338	12.1986	8.68323	12.2521	9.31882	7.17799	13.5616	5.52572	17.735	12.6317	13.7686	16.8976	17.9802	16.2318	18.016	18.2541	23.1109	20.9957	30.1715	26.6638	32.0646	25.0642	30.1492	34.4341	37.5838	37.7509
506.448	0.098074	8.65418	4.65126	5.67975	1.6496	3.57328	8.67068	8.10113	11.9939	13.8509	11.1962	4.01017	10.6786	11.3923	2.32429	15.6476	7.13368	16.7019	9.79403	14.4275	10.6723	15.3781	11.2591	8.73012	13.3178	6.61686	13.3424	7.2843	5.74955	14.2443	7.36209	15.4004	11.7416	15.4043	15.409	20.2904	15.5928	20.81	14.9807	21.8713	22.2056	29.2565	26.5849	33.6248	24.5878	35.3777	35.4177	37.2862	35.5631
506.462	-0.705162	6.94852	7.55427	7.89695	2.84609	4.43713	8.5674	10.3379	13.6757	14.8703	9.81025	4.2123	10.5046	10.5591	1.55627	16.4063	7.36325	16.5935	11.1547	11.4141	7.41868	16.3342	13.9099	11.2433	13.1591	6.42478	15.2605	6.3337	6.79004	13.5917	9.63957	13.6588	11.6911	15.9616	13.1234	20.1328	15.2304	23.0616	14.474	22.45	21.3066	29.6627	27.3451	35.0392	25.6468	39.6084	35.1757	36.5193	33.9669
506.476	-1.90165	5.32692	10.0608	10.174	5.218	7.07156	7.61442	12.0186	13.583	12.2351	8.90449	5.57624	10.3592	12.7055	4.18984	15.3169	7.53254	16.1919	11.5672	10.4476	5.95222	15.8051	16.0574	12.3583	12.6136	7.56423	18.103	7.95023	8.56841	12.4893	13.1331	14.139	13.7795	16.8856	11.8041	18.5103	15.3094	26.5466	14.5727	23.3726	20.6184	26.8588	29.9006	36.4317	28.1158	39.2662	34.6619	37.2581	34.5753
506.49	-1.94271	5.08244	11.6249	11.1327	7.01906	8.88049	6.32471	10.6754	12.6063	7.86605	9.67554	6.51669	11.2457	14.7715	7.78763	12.2354	7.81441	14.065	9.71324	11.6591	5.50485	11.5471	15.8262	11.3744	9.55766	8.6462	18.3059	9.83069	9.00477	11.3075	14.8431	15.3321	15.8891	16.8211	11.9945	17.7262	12.9831	28.2003	14.0045	23.7171	19.1638	25.2923	31.8795	33.9576	27.8456	33.3595	34.5687	37.5788	36.064
506.503	-1.72761	6.94875	11.5233	9.11646	6.04696	8.3831	5.55399	7.50877	10.8749	5.54093	12.988	8.40968	11.4218	14.1442	12.3818	9.38276	8.55067	11.5777	8.63516	14.0979	4.99621	7.19732	14.8466	10.1778	10.3127	8.12536	16.986	10.4368	9.47093	12.2484	14.1161	14.9207	16.3326	16.709	14.2371	17.2545	12.0407	29.2632	13.1481	23.0938	19.1549	23.0017	33.7596	31.1022	30.697	28.6025	33.2142	38.9124	39.1
506.517	-2.13383	8.13271	11.1272	6.49996	4.82346	7.69805	5.62129	5.1266	9.65811	6.3742	15.3174	9.51315	12.0502	11.1883	14.0476	9.0821	11.3262	10.0325	10.4175	14.6833	5.25161	5.07799	13.1598	9.97285	10.2134	6.38848	15.0159	10.3988	10.6019	12.559	14.077	15.6387	15.7114	15.4436	15.874	17.1341	13.5036	27.4292	11.9887	21.2344	20.7827	22.7498	33.6367	28.9449	35.7347	26.6549	33.4766	39.0697	40.7239
506.531	-2.86307	8.71653	10.807	5.34324	3.99829	7.61324	7.65624	5.1939	8.52968	8.32585	16.4175	9.45145	11.8281	9.20503	13.7704	10.5318	14.3028	10.3359	13.5459	14.0345	7.30654	5.33727	11.0945	12.0555	10.9056	5.90998	13.9421	8.9097	11.094	12.3553	13.4161	15.2704	13.4106	13.0661	16.2372	16.3137	15.2053	22.9827	11.8147	19.1998	22.5869	24.4497	33.1507	28.2539	38.5485	25.7963	35.2312	36.1983	39.3956
506.545	-3.00545	7.92322	11.3983	6.14367	5.04106	6.32362	9.91168	7.58818	9.44388	9.86891	13.2404	8.6872	11.3276	10.1693	13.7838	9.8675	16.5548	10.9947	15.351	12.6444	10.3015	6.05679	11.3022	12.7884	11.4855	9.83056	12.7693	8.6395	12.0956	13.1719	15.708	14.511	12.0386	10.8594	16.094	15.9481	17.1276	18.7336	11.4352	20.0029	24.8267	26.6461	31.5701	26.7019	40.7708	27.7246	37.6689	33.1306	34.9336
506.559	-3.32264	7.78094	10.1364	5.9141	5.93451	6.59026	11.7393	9.96171	10.1848	10.1059	8.76069	5.85819	12.2985	11.6646	13.2689	9.18904	16.5109	9.82733	13.2039	11.8698	10.6663	6.9874	11.6588	11.2005	13.4008	15.0302	13.0892	7.90054	14.0187	15.7601	15.821	14.1266	9.60241	11.1041	14.9404	17.2233	18.8442	16.9129	13.6637	22.7323	25.7245	28.0687	29.6733	23.6318	38.8055	30.4434	37.4155	32.7422	31.3415
506.572	-4.55673	8.70885	9.13341	6.3403	6.92119	7.98618	13.3871	9.39582	10.2828	8.67404	6.9631	4.53379	13.9201	10.661	11.5535	8.58296	14.1615	7.66836	8.94012	12.1123	8.24741	7.68466	13.0724	8.88805	14.2321	19.4571	13.6324	10.4718	15.3048	16.6986	15.5777	13.3703	11.1278	11.1459	14.5463	18.1772	20.2311	18.7383	17.2639	26.1989	28.0445	28.2561	28.9902	19.7703	36.6094	34.9266	36.2162	33.2638	34.9039
506.586	-4.90082	9.88157	9.00863	6.28163	6.97088	9.2718	14.4268	7.89965	10.2678	9.50461	7.72637	5.33098	14.9774	9.26458	10.6182	9.39441	12.5039	4.95776	4.83069	11.117	6.40174	9.32117	12.42	8.30077	14.9849	20.5312	12.1243	13.0867	14.8851	16.0647	15.0348	12.4021	13.3984	11.6379	15.4313	18.1624	18.1989	21.5248	21.235	26.8679	29.4132	25.9681	30.3268	18.4842	33.112	35.6378	33.6944	33.6728	39.6088
506.6	-3.52164	10.0361	9.87119	5.81633	6.0649	12.2029	13.3445	8.0912	8.98119	11.1446	9.16302	5.85756	15.4663	7.58161	9.5274	8.28273	12.2635	3.18372	2.71007	9.49695	5.51132	11.3518	10.5419	7.73109	16.5804	17.738	10.155	17.1269	13.742	13.0671	13.5184	12.2133	16.8744	12.7571	15.311	16.592	13.9334	25.3093	23.087	26.5938	28.5546	26.9238	30.8394	20.087	32.3487	34.8142	34.1864	32.6949	45.1674
506.614	-2.99843	8.50952	10.6665	3.44636	3.51073	14.4987	11.9791	9.77147	7.96329	13.3	9.21001	5.81911	15.2291	5.93827	10.5357	7.62966	13.4086	4.18714	3.13822	10.484	6.07245	12.306	11.5727	6.51927	17.3863	14.1685	8.81104	17.5049	13.9316	11.0701	13.175	12.8812	18.3384	15.2786	16.2651	16.1493	12.9543	28.1068	22.2276	25.2323	26.6804	29.1429	30.0311	24.939	30.5683	33.7545	35.3243	32.4048	45.1186
506.628	-2.76962	8.99837	9.71907	2.19509	3.19592	14.6997	10.0506	10.5329	7.01939	14.4406	7.86065	4.4246	14.4651	6.01076	12.0842	7.1232	13.9217	6.49034	4.24093	11.6723	7.00749	12.4042	16.0448	5.25418	15.9598	13.2734	8.00164	15.2775	14.6992	12.2674	14.0389	13.8689	18.1515	20.2815	16.7113	16.843	16.2066	27.2406	19.3734	23.5914	23.0316	28.922	28.0363	27.8987	28.235	35.454	32.2949	30.9846	40.439
506.641	-3.51518	11.8945	8.40169	2.38826	3.19743	12.6429	8.40276	11.0539	6.92561	14.4774	4.86419	3.68596	12.8329	6.43544	13.2464	5.34634	12.656	9.33317	8.05629	13.59	9.53043	12.4382	20.6098	5.87388	15.0745	13.1229	7.95864	12.7146	15.2877	15.7269	16.5024	15.0671	16.7195	21.4357	16.5674	19.0204	18.7671	20.7338	16.5864	22.6138	18.7947	25.477	26.2672	27.6406	25.9509	36.3265	26.549	29.2425	32.4802
506.655	-3.85247	15.2503	8.29647	2.69087	3.95325	9.6374	7.45443	10.9958	6.72822	13.1161	4.39812	4.33751	11.3614	7.40506	14.7264	4.94079	10.2102	10.6384	12.3092	12.6073	13.6668	11.6808	19.8363	8.50982	13.8106	14.1584	8.78371	12.3239	14.5811	17.5679	18.8705	14.8337	14.9352	19.4433	16.6586	18.338	18.5087	14.2246	15.2221	21.9206	16.8504	23.3095	24.7688	26.1824	24.9839	35.3865	21.2062	26.6022	28.2566
506.669	-2.40557	15.515	9.94152	3.95348	6.5919	8.9866	6.17335	9.45512	6.94256	12.0224	4.50766	5.39225	9.97856	8.46576	13.4968	6.68944	7.41747	10.043	12.8023	11.9199	14.9649	11.5775	15.9868	10.5209	13.6931	15.2695	10.957	14.2721	16.4396	17.3122	18.9828	14.958	13.9549	16.2603	16.2758	15.7555	16.4746	10.1926	16.925	20.5711	17.2711	21.5131	24.7661	23.4159	24.6062	33.705	20.5043	25.0995	27.3811
506.683	0.484155	12.0495	11.5936	3.48968	10.0169	10.6547	5.79134	6.39828	6.68404	11.2063	6.88594	7.73109	9.14086	8.91076	10.3861	7.13595	5.10444	8.78932	10.0056	11.0139	12.3965	10.6914	10.7363	12.1038	11.8693	16.4657	12.8739	15.055	18.3541	15.574	18.4561	16.0772	14.4863	14.9687	15.6775	15.8208	15.5389	10.0468	19.0613	17.3911	18.1587	19.5387	22.9228	24.2687	22.8223	31.8921	22.307	25.7048	29.6832
506.697	1.3291	8.50272	10.8323	5.44371	11.8665	11.5497	7.52054	5.07562	7.86378	10.086	10.2593	7.90157	8.99577	7.82154	8.48173	7.04639	4.20647	7.96274	6.97151	10.3039	11.1342	9.39431	8.10351	13.2597	11.1346	18.64	15.3234	11.9718	18.9157	12.6705	17.5427	15.5203	16.2503	14.9668	14.1724	17.9692	15.0603	11.5241	22.1955	17.2029	19.3901	18.2088	22.7922	23.582	22.5514	31.0599	25.3532	31.4233	31.8551
506.71	-0.240208	6.92056	8.04659	7.8854	10.7234	10.3497	10.7661	4.62696	9.74661	8.89757	12.277	5.31436	8.7232	5.86069	8.15752	6.29048	5.22265	8.44684	6.82448	9.717	10.4253	7.38475	6.66178	14.0092	12.3765	16.4628	16.8262	8.24061	15.8765	9.9828	16.8357	15.2951	18.1054	17.0882	12.9046	20.2689	12.6507	13.7413	22.3969	18.7541	19.5176	14.9937	20.7404	20.8479	22.8247	30.5046	25.3848	38.4236	35.335
506.724	-2.86491	4.81376	6.33618	9.36591	8.98359	7.09988	11.7397	5.83209	10.7703	9.63858	12.8492	6.75826	11.0256	3.67373	8.48908	6.96851	4.98919	10.4048	9.26455	7.86668	8.55585	5.99499	6.6782	12.4051	14.0709	13.0729	19.7018	6.45522	12.0311	9.92609	17.7273	14.9126	20.1029	17.5785	11.4018	19.0036	12.8767	16.8352	21.1366	20.9787	20.6316	15.2076	21.126	19.2579	25.072	30.9727	25.7419	46.036	36.1895
506.738	-5.1869	4.0587	5.23294	8.30231	6.95264	4.66412	10.2658	7.50652	11.3811	11.7967	11.5968	9.94422	13.4402	2.62061	8.24925	8.78371	4.42849	11.7941	12.4418	7.90622	7.87328	6.03918	4.44178	10.4323	14.5368	8.96303	21.1701	8.12263	8.81493	9.70796	17.1849	13.729	20.8689	15.9268	9.85845	13.9929	13.7484	18.9805	19.4203	20.9026	21.3163	18.8689	22.4114	18.6089	26.7969	31.1158	26.8278	47.6353	35.703
506.752	-5.86925	4.54313	4.66458	7.32427	4.86269	4.1569	6.51065	8.4932	11.0533	11.5695	9.19399	11.6729	15.4989	4.94596	8.66876	9.97911	5.47415	11.6635	14.8873	8.38287	7.59378	6.54673	4.35449	9.88101	12.7381	6.42162	21.4688	9.96322	7.10852	8.82855	16.6164	11.5494	20.1209	12.6594	10.1482	8.80316	14.8593	18.5104	18.4419	19.5172	22.3491	22.2213	24.5233	19.0613	28.2051	28.4228	27.999	44.8684	34.4736
506.766	-5.76987	5.41779	5.22129	6.33608	4.88667	4.75671	5.53542	7.97711	10.035	8.81428	8.12445	10.205	14.4865	7.43434	6.85161	9.26046	6.93705	9.57267	14.6195	8.55962	8.82009	8.39596	5.92294	11.8562	11.8669	7.69828	19.1148	12.1069	6.69053	7.44506	16.7942	11.3238	20.3027	10.3633	9.89087	6.83898	17.7529	16.5893	18.6812	18.4263	21.5859	22.8881	25.1423	17.3728	29.0845	25.6789	28.8945	37.748	33.4619
506.779	-6.19607	4.38347	6.13872	7.55796	6.68707	5.54656	6.28075	6.77511	8.39652	6.65228	8.0457	7.43813	13.1653	7.82846	4.74234	5.95826	8.00422	7.05405	13.2711	6.72249	10.4534	9.70674	8.75215	14.5024	10.6715	10.6068	17.5792	12.9518	5.97804	7.01259	17.2928	10.2199	20.508	8.38474	8.63205	7.90291	17.7364	15.7571	18.556	14.8405	21.0298	22.5854	22.7037	17.3115	25.9792	24.4941	30.5557	30.5979	31.7409
506.793	-5.50162	4.39168	6.26867	7.81595	9.054	7.15293	7.3706	5.41312	7.15627	8.09325	7.89965	6.99324	12.3938	8.52377	2.37616	3.47053	8.92673	6.11987	10.5333	6.33994	9.9375	9.44984	11.4237	14.1102	8.87271	13.1622	16.8874	13.1402	7.02047	9.84731	18.9681	8.44848	17.7942	6.35336	10.5301	10.4996	16.261	16.1652	18.4977	11.7791	20.073	21.908	21.1138	17.9657	22.6284	24.4745	33.7841	28.8109	28.7991
506.807	-3.59231	5.48812	6.21951	7.60669	9.91148	8.12741	5.98484	4.62317	6.89676	10.671	8.79192	6.83648	10.7085	9.61956	1.26794	1.17047	9.83789	8.81567	10.1981	6.1444	7.48404	6.98665	15.0364	13.4482	8.61689	16.3516	16.1719	14.0712	8.99006	13.0696	19.5617	7.95142	14.3999	5.93764	14.2883	12.1174	14.9878	17.4259	18.3577	8.61174	18.9131	21.4144	20.424	19.0497	22.2092	23.2881	34.7793	29.8069	29.3125
506.821	-3.56184	7.21842	5.76123	6.46174	8.7418	7.3704	4.47073	5.97923	6.61921	10.9525	11.7942	7.19818	8.81352	10.291	2.02181	-0.082082	12.8367	13.3322	11.02	7.81408	6.8125	3.0653	18.4427	12.2476	9.35596	17.4591	16.2123	14.2748	9.78456	14.6929	19.4526	8.87933	11.9172	8.01991	18.0583	14.4656	16.4742	15.3839	19.1011	9.08417	20.575	19.3646	21.4926	18.3213	22.4434	21.8877	32.331	29.9977	31.5934
506.835	-5.40319	6.97598	6.39151	5.22614	6.59137	5.74761	5.73604	8.9006	6.58323	10.4184	13.6853	6.2855	8.16995	9.59882	1.93862	-0.0855431	13.5077	16.4265	10.9637	9.31847	8.63938	1.12975	19.278	10.7487	10.4724	16.8491	16.0736	14.9177	11.2506	14.888	18.1993	11.2111	10.1258	10.3141	18.3227	14.7449	19.7888	13.374	18.6432	13.1006	23.6884	17.9725	23.0509	17.6382	22.3402	22.3984	28.2153	28.2146	34.7921
506.848	-5.88449	7.98686	8.41349	5.22657	5.29225	3.74366	8.25153	10.4213	8.36117	11.2263	13.832	7.30492	8.50475	5.72404	2.30052	0.907727	13.3107	17.6791	9.22016	11.3277	12.1932	1.14076	17.4284	8.14759	10.5349	14.8615	16.04	15.8751	14.2973	14.8019	16.255	13.4629	10.3233	12.6342	16.0363	15.2661	21.5686	12.9654	17.4975	19.6122	26.0722	18.5162	23.7873	18.4675	21.6961	25.9322	23.5654	25.8785	34.4151
506.862	-5.32411	9.71877	7.78819	6.35316	5.13971	2.60075	8.75908	9.74479	9.87669	11.3463	10.1653	8.40763	8.55098	3.09706	3.85697	2.69787	12.1016	15.4744	6.42584	11.1314	13.5967	1.29093	14.7877	7.36823	10.4766	12.7842	14.0026	16.3411	17.1074	14.1492	13.999	14.6258	10.3354	13.2789	13.3753	16.5671	20.6778	14.241	15.8376	23.2707	26.0112	18.5381	21.8963	21.7322	19.9094	28.4795	21.3532	24.8449	33.0782
506.876	-5.32757	10.6474	8.39081	6.56555	4.5399	3.76882	8.31408	8.72808	10.6888	10.1759	7.2697	7.78589	7.50304	1.62519	7.14361	5.34008	10.2192	14.3872	4.32208	8.49492	12.3387	2.99108	11.973	8.87488	11.1132	9.37983	12.2837	14.282	18.1723	13.2305	12.9663	15.9033	10.5262	12.715	11.8847	17.8067	20.7396	13.9066	13.4655	22.5476	25.0895	18.8646	19.8097	26.425	18.1712	32.8638	20.9949	25.912	32.101
506.89	-5.99815	11.2038	9.97222	7.46969	4.12666	5.60585	8.36842	8.18033	10.9141	8.97859	6.76723	6.34697	8.5647	2.31229	10.1389	7.8279	9.04771	12.5947	5.0404	6.44539	9.82278	4.84723	9.83013	10.6323	13.7972	7.46373	12.5697	14.4689	17.4089	11.3656	12.4756	15.2422	10.3772	12.0408	11.5468	19.7224	21.0482	15.0692	11.876	20.2686	24.0829	20.0846	18.3269	26.3342	17.1021	33.2346	23.647	27.0377	34.2795
506.904	-7.58454	10.3103	10.9303	8.11487	4.57522	6.72693	10.3701	8.44047	9.9064	8.46013	8.25433	4.34572	11.6304	4.35588	10.8575	10.0897	9.13058	12.0954	5.65868	6.1779	9.14086	6.56305	9.11029	11.0269	17.8484	7.56226	15.5694	14.5267	15.7344	10.9026	12.7474	14.2611	12.085	13.0989	11.2838	23.4403	21.3966	16.6455	12.574	18.889	22.7648	21.5413	18.7711	23.6493	18.9345	30.4615	26.382	26.8191	37.0102
506.917	-9.31915	10.2712	11.2739	9.33913	5.01784	8.98908	10.8776	8.48239	8.56796	7.19277	10.1266	1.82862	14.2347	5.61232	9.35596	11.9835	9.24747	10.787	7.48717	6.24369	8.99587	8.18822	10.2483	9.66256	21.0521	9.6523	19.3812	15.0651	14.5518	14.0876	14.1935	12.329	11.7647	15.2429	12.821	23.8629	18.6495	16.4079	15.35	19.0028	23.4554	21.424	19.0339	22.2041	20.5773	27.7743	28.6489	25.7746	35.2205
506.931	-10.1908	9.3843	10.9153	10.3511	7.00817	9.3094	10.0936	7.99515	9.02159	7.98456	11.1264	1.61622	13.4671	7.4205	9.24144	13.3645	8.97296	9.63219	10.6413	4.23466	8.2514	9.11775	11.5991	8.49643	22.7693	10.8833	21.3131	11.9332	15.2197	16.8601	12.7295	9.95148	9.70245	17.0476	13.5835	19.6733	15.4432	15.5918	16.5981	20.931	24.7932	19.9038	18.5931	21.1279	20.2879	28.1286	29.2249	26.6252	31.3078
506.945	-9.71099	8.90765	12.5442	9.55456	9.24957	7.56107	9.75149	6.95779	9.05011	10.005	10.0699	2.77242	10.8656	9.05787	9.53129	12.7552	10.2966	8.25724	12.4796	3.13594	8.75236	8.40265	12.0278	7.03278	20.3175	11.8609	20.854	9.0729	16.2716	16.5388	12.2431	7.74367	7.42042	17.6445	13.5601	12.8017	13.5134	14.3208	15.5693	21.7584	23.111	17.8227	18.238	22.1036	19.5998	30.8071	31.2098	30.6439	30.1397
506.959	-8.43585	7.87376	12.5453	7.97789	11.7189	4.59379	11.4349	7.5522	9.7747	11.6396	9.6093	4.72127	8.17955	8.55118	8.31923	12.7207	12.8833	8.56763	13.3674	4.1788	10.5534	6.89567	9.25265	7.29443	15.8812	12.7997	20.5974	9.01467	19.5032	14.3475	13.005	6.52364	7.4658	16.7425	11.0456	10.1181	12.6179	14.5711	14.4905	21.3219	22.2804	16.7434	20.3402	24.4369	20.0972	34.5328	32.264	32.4432	32.0256
506.973	-6.51164	8.42117	10.7	6.0915	11.3435	3.13857	13.2337	8.37219	10.8985	11.3256	9.12649	5.25615	8.03284	7.29365	7.26707	11.0412	14.2862	9.19715	13.3378	6.8006	11.3631	5.10434	5.82881	7.82164	12.2976	11.5973	18.9754	9.7506	21.2417	13.7222	14.0878	6.68752	9.87336	17.3795	9.63666	10.4673	12.7477	14.5573	14.0404	19.301	21.7251	16.68	21.3562	25.6632	20.2669	36.8735	30.5016	31.8468	33.5647
506.986	-4.99331	9.00845	7.89895	6.00507	9.66562	4.40108	13.2626	10.0692	11.8628	10.0239	8.97134	4.14836	10.1936	6.4552	6.77842	8.98713	12.2735	11.2009	13.7824	9.41851	11.6525	5.68849	5.29695	9.80419	10.6083	10.4696	17.0738	11.3934	20.442	14.6364	15.9448	6.8647	13.1233	17.5308	10.6686	12.54	12.1193	14.3708	14.2003	16.3479	22.406	17.2791	21.1771	25.4497	20.4738	38.7301	27.2563	30.0531	33.5541
507	-6.74002	8.09891	6.20258	5.40602	7.68976	6.73863	12.1372	10.6099	9.05833	7.77356	10.8115	3.78082	11.2497	6.67247	8.85993	7.73943	8.66734	14.7253	12.0052	9.75785	10.6534	7.89468	7.65601	9.56208	9.28466	11.7327	14.7823	11.8849	18.7011	14.338	17.9328	8.45508	14.7347	17.0212	14.2103	13.3894	11.6348	14.9792	15.0954	14.4663	20.362	17.8754	21.1438	23.9047	18.3891	37.3694	24.6887	27.588	32.1049
507.014	-9.5538	7.21281	6.41336	5.90697	7.0086	7.58216	9.64518	9.82473	4.96575	6.23212	11.6603	4.45463	9.61643	7.35082	11.682	8.25724	7.19234	16.3125	11.5179	7.25285	9.97651	9.39431	9.37064	7.79615	7.83634	14.7962	12.7099	9.71559	18.3246	13.6201	16.8913	10.9719	14.6014	15.2485	17.4799	13.8959	11.4537	17.6551	13.403	14.2497	18.5441	18.71	20.483	22.4935	16.5117	34.7911	26.6541	25.7692	32.1686
507.028	-11.0659	5.81678	8.83669	6.11343	7.18221	6.92293	7.63335	9.4627	3.85363	6.36349	12.1205	6.15294	4.15925	6.41081	13.9577	10.1569	8.27982	15.037	8.39442	5.87368	9.40911	10.2382	8.7516	5.87345	8.08633	17.2604	9.59179	7.57044	17.2653	14.2869	13.8556	12.5501	14.0172	13.8368	19.6815	12.5022	12.0512	21.1467	12.1686	14.9484	16.5053	21.6976	19.9473	22.678	17.2429	31.2745	30.4316	27.073	32.6496
507.042	-10.2912	5.04833	11.4611	7.06943	8.43661	6.86275	6.56628	10.7395	4.2983	6.94019	10.731	7.95993	1.1374	6.06876	14.8936	12.9004	9.65273	11.3976	4.7504	5.66646	10.1661	10.9444	6.0988	6.10724	8.5916	17.2303	6.64579	8.06276	14.3163	16.1557	9.652	12.4873	14.524	13.1623	19.4007	12.0366	13.0339	21.9945	10.5341	17.3779	15.7267	23.8667	20.523	22.4371	18.7511	27.334	32.2108	30.1286	32.5202
507.055	-8.06324	5.24226	11.9805	7.43773	8.62384	6.28131	7.29087	12.3947	5.83121	8.20236	9.44607	9.40047	1.82753	6.49473	13.3266	13.8489	10.3984	9.6255	3.35513	6.81303	10.4355	9.85411	5.12033	9.00085	8.97437	14.7734	6.94256	11.2679	12.041	17.328	6.45805	9.10911	18.5689	11.7964	18.1477	14.2326	13.4277	21.4372	10.7492	18.7598	12.9929	25.5978	21.4999	23.6434	19.7272	24.0444	29.1063	36.4318	30.2256
507.069	-7.14515	6.37079	11.0593	7.24024	7.93555	5.21727	7.86833	12.4716	6.59405	9.93028	7.43414	11.0252	3.82175	8.17662	9.81662	12.4955	11.0827	11.0387	3.95484	7.79301	10.6325	10.172	2.76075	13.1145	9.84362	13.1298	9.3673	13.9186	12.6394	16.4876	4.82121	6.87127	22.2689	9.89637	17.2068	16.3754	13.5086	20.2903	13.3938	20.6129	11.0873	24.5897	23.8528	23.8088	19.9768	22.4145	23.8034	41.3221	29.4909
507.083	-8.10861	7.11536	9.37705	8.75867	6.57864	4.92007	8.25057	10.0929	6.46257	10.8183	4.9394	9.99996	6.22262	10.9744	7.49677	9.26824	10.3523	11.976	5.41797	8.38472	11.6238	10.5774	1.71907	16.0321	10.8791	13.122	12.6394	16.2076	13.6111	14.9899	3.32006	5.59191	23.2223	7.53775	17.7182	17.8482	13.9427	18.98	16.0481	20.6481	10.3775	23.6494	22.899	24.5311	20.2114	23.2646	18.9468	42.3321	30.8548
507.097	-8.55977	7.09311	8.4433	12.1822	5.90839	4.02068	7.21809	6.51886	6.03357	11.3095	2.5475	6.96525	7.14459	12.8939	6.37655	7.52628	7.7081	11.7226	5.74521	9.19227	13.6456	9.95016	2.36901	16.5632	11.8419	13.5473	14.8987	17.5137	14.0372	13.2654	3.46872	7.20389	18.5349	7.08659	16.3187	18.2479	13.6065	18.8008	16.9162	22.3066	11.9674	19.3354	21.5734	24.1491	21.9195	24.0159	15.2942	39.4205	30.7801
507.111	-7.2721	6.53511	7.82156	15.2851	5.70744	3.20534	5.59443	6.06295	4.66109	11.5804	3.49032	4.81815	6.48764	11.9459	7.23878	6.80881	6.35086	11.0484	6.01583	8.89128	14.2744	9.1157	5.91331	13.9202	11.4208	12.7581	15.9389	16.2378	11.6427	12.2726	4.74396	10.5129	12.066	8.78025	13.9166	16.5327	12.3139	17.7141	16.8708	20.3542	13.0194	13.3302	20.0328	22.7977	22.337	24.1223	13.0877	35.7045	30.4918
507.124	-4.84466	8.03236	9.03253	15.8071	4.49064	3.68859	3.93069	9.03326	3.96858	10.2959	4.49645	3.97397	6.12475	8.90826	9.50438	7.19201	7.23663	11.2358	4.31169	7.84139	12.6832	7.74474	8.96412	9.99692	11.5107	11.7978	16.6679	16.1663	8.81698	13.1348	7.65171	12.5877	7.97259	11.7326	12.4564	15.88	11.5237	17.1228	16.4743	19.3352	14.0459	8.93413	18.8002	21.1264	22.4769	20.8478	12.6923	31.475	29.3453
507.138	-3.23018	9.58947	11.3482	12.2546	3.52167	4.724	3.60744	11.5129	5.21401	7.96814	6.56813	5.2491	6.06457	7.7082	9.67961	6.29922	8.22644	12.0131	4.07348	6.61714	9.87237	8.36605	8.94337	6.67151	12.0596	10.8825	18.2462	16.6054	8.53036	15.4697	9.54114	11.883	8.2846	13.863	12.3429	15.7024	13.4715	15.3405	17.1324	17.398	13.6846	7.397	18.8753	19.4102	20.9151	18.0209	14.9692	27.1196	27.5554
507.152	-3.30299	10.761	11.3062	7.30959	2.20429	7.40143	3.68727	12.5612	7.60515	6.31337	8.22257	6.88898	6.46689	8.50247	8.60951	5.59299	10.7037	11.6826	5.17026	9.84317	8.59443	10.6716	8.28015	5.57463	12.0071	10.0435	18.4761	14.777	9.59321	14.9312	9.76164	10.3383	9.88427	14.1304	12.0063	16.5682	15.459	13.263	15.2617	14.9434	14.2368	8.54163	20.8997	17.2801	20.5722	17.8387	17.2261	24.6009	26.1493
507.166	-2.48537	10.5396	9.35459	4.42139	1.41477	9.59518	3.95045	13.8079	10.003	7.04228	8.94446	7.18456	7.95518	10.4108	8.6229	4.54937	11.8729	11.0741	8.37954	13.6104	9.2878	12.5596	8.6008	6.94958	11.7049	6.78979	18.2101	11.8494	12.0364	13.2835	9.29515	9.32236	10.1127	14.3802	10.7954	15.7425	18.3439	11.9512	13.4395	13.4277	15.7176	10.5536	24.5419	16.9305	22.8492	19.9006	20.1776	25.6168	26.5626
507.18	-0.300689	9.09943	6.80821	2.61321	1.1207	9.38019	3.9148	14.5723	10.4477	6.95153	9.37	8.38386	9.26953	12.4438	8.55722	4.12835	12.3751	9.60347	10.8181	13.724	9.63911	13.4815	11.8929	8.41334	11.4827	3.86495	18.4783	10.6677	11.7819	9.79317	8.58233	11.1676	7.32308	13.4238	10.0675	14.3301	19.8967	11.4794	13.0129	13.4367	16.6342	13.4539	25.8812	20.3431	23.5853	23.7758	22.7671	27.6657	26.931
507.193	1.99235	7.74251	6.31081	2.85953	2.30001	6.75947	4.11456	13.7397	9.40944	6.38921	8.09335	8.97935	9.19488	13.5672	8.77578	4.56243	12.0685	8.70915	11.7648	12.3208	7.09909	12.9438	14.8512	10.3939	11.0173	2.9863	17.9196	9.91643	9.59407	5.10348	8.90492	12.6804	5.95763	11.6086	8.70559	13.2774	20.1103	11.354	13.4246	15.9784	17.9805	15.5142	26.341	23.9157	22.524	23.8927	21.3891	29.9447	27.8637
507.207	1.41608	7.33738	7.18396	4.88627	3.41872	3.79348	4.46957	14.4379	9.69596	7.01678	6.06154	9.08998	9.55463	14.5372	7.90609	5.90995	10.9067	8.98443	12.3873	11.9824	4.17383	13.6007	16.5311	9.90272	9.39173	4.61882	17.7753	9.03422	6.74303	1.7745	8.66833	11.5757	6.6928	11.126	10.5204	13.257	19.658	11.9327	13.8539	18.4733	18.0737	17.9362	26.1114	23.4692	19.75	20.8129	18.2566	29.8505	27.6361
507.221	-1.73229	7.90284	7.86663	8.15184	3.97359	1.03589	5.46036	16.1932	11.0219	8.5578	5.53628	8.83232	10.3688	14.4925	6.40992	7.48899	9.50633	9.07161	12.9504	12.7895	1.95165	14.8945	16.1683	8.14057	8.74687	6.72671	16.9041	8.38083	5.37012	3.00773	8.34973	10.3771	10.0596	11.1866	13.9258	14.1911	19.1122	12.9778	13.272	17.568	15.8867	19.1473	24.6454	20.1669	17.4522	17.1613	17.9258	27.8281	27.5979
507.235	-5.77032	8.57114	9.61453	10.2138	4.15627	1.24343	5.99363	18.0401	12.5645	9.37152	6.45123	8.31191	12.5624	13.8668	4.87778	7.07143	9.60021	8.11172	12.1496	13.2464	3.81071	15.5095	14.8689	7.55437	10.0553	7.65765	15.7584	9.81672	4.83448	7.45142	9.22772	10.9559	12.9314	10.8985	15.4794	14.5442	18.6453	14.362	12.002	15.912	14.9326	16.7296	21.5742	17.9548	15.1353	18.8455	22.6182	26.2816	29.2986
507.249	-8.69981	9.48154	9.55392	10.9685	3.01217	3.42337	7.6578	19.4459	11.016	8.92263	9.51466	6.94958	13.0336	12.7414	3.92362	7.90827	11.5914	6.41318	11.6582	12.9748	7.81653	15.6003	10.4009	9.31372	12.5537	6.87796	16.5014	11.0802	4.95807	11.8761	12.0026	13.1751	15.3007	10.7492	15.411	17.8508	19.2921	15.4334	13.0621	12.9565	13.268	13.0742	19.2404	18.8996	14.7685	20.3584	27.9762	26.4166	29.8649
507.262	-8.77575	10.2727	8.54272	10.8172	2.18711	5.95604	8.34523	16.4518	8.11962	8.56763	10.5596	6.30159	11.8218	10.7725	4.29936	10.7452	12.5147	6.80545	9.53604	12.2761	11.3487	13.4981	7.00393	11.9283	13.9029	4.14035	18.2485	11.8799	6.5707	15.0459	16.3885	16.74	15.2319	12.4506	14.3642	20.759	19.4078	14.8136	13.1908	10.315	13.7091	9.50562	17.5832	20.9342	13.8571	19.9928	30.8159	25.0234	29.5607
507.276	-7.99184	10.4327	6.05964	10.4894	3.26714	7.686	8.78634	11.2452	5.89194	9.01856	8.79007	6.09903	9.94918	7.61412	6.15713	13.9151	10.683	8.1937	7.71457	14.4214	15.6254	12.0619	3.85027	13.6246	13.9609	1.92715	18.8518	10.0424	9.25126	18.2634	19.6102	18.2402	15.1396	14.055	13.1188	21.283	18.7041	11.595	13.8345	9.40158	13.966	6.81609	17.4385	20.6621	13.1978	18.0744	29.6717	23.295	30.5046
507.29	-7.59308	9.59897	4.00633	9.91098	5.17849	8.07708	7.3298	7.94126	6.89029	9.70285	5.88967	6.4173	8.71994	4.76394	10.3505	14.0418	10.3245	7.87618	7.11466	16.4383	18.966	9.47015	2.27371	12.1469	13.3107	1.10014	17.6	8.58145	12.5207	19.4975	20.8615	15.6637	14.8988	15.88	13.8004	19.9477	17.5383	9.12209	13.6722	10.1407	13.496	5.40645	17.3994	19.6265	14.864	17.0347	27.0984	23.5385	31.2025
507.304	-6.34527	8.67528	4.32038	8.12117	6.9991	9.26352	6.71087	7.48331	8.79116	9.25581	5.42274	6.78214	9.70942	2.76777	13.9483	11.8215	10.434	8.6199	8.32724	18.9686	19.5548	9.94496	1.48387	10.3052	13.1104	3.3142	14.8608	6.64179	13.1479	20.9126	20.0445	13.7083	14.832	16.3965	14.3384	18.0453	19.5491	10.1012	12.4272	11.946	14.2682	5.38581	18.2698	17.5571	18.2598	16.777	24.7705	23.3985	34.2803
507.318	-3.8285	7.68979	4.81194	7.8971	8.13109	9.69015	7.63413	8.91834	9.86654	9.16064	4.94652	7.72182	11.1629	3.0627	14.1578	11.6129	12.3383	8.15881	11.9022	22.1336	17.9483	10.1397	1.9132	9.03172	13.4475	7.46274	13.1336	8.26017	10.7551	18.9714	19.1744	11.8004	14.8947	15.8921	14.3146	18.678	22.1718	10.7848	10.971	14.8968	15.0557	7.22564	17.9586	17.6193	17.1335	16.8623	24.0729	21.7601	35.1507
507.331	-2.18852	7.11807	5.63743	9.2188	8.37234	8.60504	8.0076	10.8242	10.3925	8.22982	4.93636	9.41267	11.9203	3.71188	12.1459	12.2872	12.4205	6.71114	14.1262	23.1499	15.1312	10.6993	2.88833	10.3796	13.514	10.482	12.8529	11.675	8.34053	15.8197	19.4004	11.4772	16.0881	14.7503	12.1208	19.1879	23.5374	11.87	9.65437	17.6005	17.4003	9.53068	15.7188	18.1217	12.7593	16.9244	23.4043	22.1343	32.4928
507.345	-2.85693	7.3848	5.62058	10.4498	6.68073	6.6186	7.84814	12.8529	10.8363	8.54572	4.89369	12.0905	10.8119	5.06695	10.3987	12.0468	12.083	4.63903	15.7123	19.5718	12.5518	10.6272	3.57879	12.6506	11.8706	10.6669	14.6247	15.4521	8.04851	14.1227	20.301	10.5219	15.1219	13.3578	8.76524	15.504	22.4624	11.0617	10.5174	20.6134	19.0055	10.9539	14.3795	18.5022	9.7069	16.7663	22.2923	22.2496	29.0138
507.359	-4.18856	7.22178	5.23933	9.05373	5.59994	5.05566	8.1743	13.4418	10.9027	9.69381	4.05481	12.941	9.90736	6.75359	11.6149	7.68777	13.4011	5.68394	15.9398	15.0076	11.8042	8.39553	6.2452	14.1165	9.57525	9.88445	14.8085	18.6567	9.24358	12.4385	20.6999	10.1575	14.1607	11.6823	8.63225	11.7506	19.3759	10.912	13.7289	22.2531	19.5752	11.9901	12.9854	17.9396	10.1899	16.168	19.936	19.7008	26.6954
507.373	-4.28643	7.56706	5.54507	8.18048	6.42662	5.38139	8.88398	14.0029	10.0147	12.2063	3.50254	12.2045	10.5486	7.78013	12.8107	1.29815	14.7485	8.67262	15.8635	10.3038	10.621	5.76358	8.96715	11.6303	5.86511	8.27851	13.9728	19.6246	11.5338	11.7999	20.1944	10.8993	13.3485	10.0563	9.49372	9.52871	15.6582	12.961	17.2162	20.8814	17.8399	12.2682	11.9456	16.0067	12.9573	14.9926	15.1827	18.5925	23.3923
507.387	-4.84162	6.60468	7.74855	8.20663	9.32347	6.40977	7.57946	13.7269	8.00435	13.1425	2.63049	9.12305	12.6613	8.44022	13.1662	-1.88293	15.0042	11.9221	13.7148	7.78352	9.03238	3.7284	11.0259	10.4064	3.66898	5.37247	13.522	20.0173	12.8836	12.9962	18.5748	15.2091	15.8511	10.6468	11.1353	10.6146	13.4985	14.4614	18.97	17.7746	16.697	12.8736	11.607	13.648	16.0438	13.9663	13.3985	18.86	18.6913
507.4	-7.05678	6.3051	9.49569	10.6221	12.329	7.06673	4.39092	12.8009	7.3341	13.7287	3.05484	5.37489	13.4868	9.46234	12.1977	-0.995746	13.6512	12.5543	10.7466	7.48793	7.36863	5.21442	11.8271	8.80508	5.0164	3.68755	13.4075	19.8606	11.9912	15.023	18.1465	20.3504	16.6621	14.6263	13.3767	11.8079	13.8313	14.9818	18.834	12.4675	16.3537	12.627	10.1454	13.0489	18.939	13.6914	13.7508	20.7312	16.8526
507.414	-9.63957	7.27213	10.8534	11.7409	12.3505	6.80356	1.62987	11.2684	7.97259	12.6033	4.09435	3.10886	13.4602	8.84482	11.7261	1.57408	13.248	11.8507	8.39874	7.66435	4.72134	7.871	13.0674	8.6131	8.19145	4.99823	11.3624	17.3201	10.6218	17.0759	17.7989	21.0891	16.6871	17.9255	14.3691	11.786	13.4967	16.4501	18.2745	8.65494	15.6843	13.0759	9.95072	14.9016	18.6012	14.3472	16.03	19.7763	16.7737
507.428	-9.88751	8.38661	12.5399	10.4321	9.7958	6.77968	1.23921	8.90624	10.2972	9.9372	5.8713	2.62475	10.1048	7.87338	12.1077	2.69009	13.3403	11.3223	6.65107	8.28306	4.89064	10.0087	13.8303	11.6416	10.8449	7.0588	13.1889	13.6837	10.8571	18.0785	16.0849	18.8359	16.6534	18.3959	16.4256	11.3731	11.232	18.089	19.2845	7.12408	13.656	13.3376	10.8943	17.0311	15.7017	15.0691	16.7283	18.8659	18.9376
507.442	-9.08859	9.52184	13.3176	8.22121	7.25634	6.66625	2.40059	5.47223	11.9375	6.73656	7.32556	3.94451	7.64275	6.22186	11.3252	4.8078	11.8954	11.2198	6.32524	9.09764	8.80205	10.7575	14.4162	14.1228	10.6443	7.81138	16.1155	10.8517	13.0661	17.9576	14.5814	15.3537	15.7508	17.8629	16.0772	11.4111	8.5941	16.9617	21.4199	7.34663	10.8596	14.583	11.9262	17.9226	13.5386	15.947	16.6324	18.1701	21.9314
507.456	-8.3546	9.42179	12.4659	7.62994	7.30204	6.77461	5.0213	3.57697	12.1299	4.76849	7.07211	7.35474	6.21464	3.99365	10.3019	8.0455	9.78777	10.4053	7.37005	8.10285	12.9078	10.1745	14.4054	14.5588	9.71875	7.5548	19.1754	9.37162	15.3342	16.5976	14.8883	14.0187	14.8763	16.1387	14.7308	12.6555	6.96623	16.118	22.0932	9.45353	8.19461	15.1761	11.1618	17.5493	14.2835	17.2952	16.2205	18.5725	26.7705
507.469	-9.12954	9.08397	8.41428	6.92609	8.68629	7.03983	8.30286	2.167	12.0392	4.65083	7.60192	10.3555	3.54574	2.27816	10.3695	10.2232	9.69323	9.58305	8.21974	6.81983	16.0791	11.1276	12.8708	13.53	8.30175	7.37492	19.1738	10.0263	14.2029	13.1147	13.9325	13.1155	14.6305	14.5698	15.6998	12.1163	8.07132	14.8898	21.733	12.8708	7.12939	15.7294	11.8567	16.4419	15.2958	19.3493	16.4739	19.748	31.6548
507.483	-10.3182	8.42777	6.60059	6.57497	9.06712	8.76006	11.5473	2.78442	10.4345	5.05088	8.50725	11.7261	2.31878	3.09188	12.349	10.5611	10.9153	9.92886	8.11409	8.8336	14.6272	14.7764	11.0948	10.8615	9.64311	9.35121	16.9411	10.3478	13.008	10.0669	12.2104	11.9283	14.3917	13.8151	17.0946	11.0389	12.1526	12.7517	19.648	14.1005	7.69052	17.0937	12.8995	15.6403	16.6434	23.0571	16.5423	20.7175	32.4243
507.497	-11.4086	8.75577	6.18962	5.72841	9.71382	9.58394	11.9758	4.42007	10.4678	5.82906	9.86891	10.3437	3.42365	6.06922	14.2404	8.58448	9.68317	11.5237	7.5736	11.3843	11.2835	18.2108	9.54824	8.81405	11.6847	10.3976	13.1328	11.6023	13.5335	8.46445	9.10868	12.5222	15.3334	14.8729	19.1761	11.399	15.275	10.9216	17.6788	14.034	9.7071	18.0572	13.3824	15.4967	16.6617	26.226	16.5872	21.8136	29.5051
507.511	-11.455	10.3543	8.31964	5.65062	8.63099	8.73879	10.6412	5.84063	10.3382	5.16346	8.63829	6.72004	4.84246	8.02789	12.9708	5.27364	6.31238	10.7671	7.65765	14.2127	6.61067	18.3549	7.77798	8.30024	12.5665	11.091	11.1499	14.4373	15.0953	9.00408	8.96207	13.2436	14.4352	17.1074	19.3791	12.4915	16.5207	12.2467	16.9272	13.2863	12.11	18.3102	12.4447	14.5773	15.0448	23.333	16.2869	22.8302	25.138
507.525	-11.0206	12.1116	9.38605	6.76079	7.17089	6.49145	9.25412	6.51866	9.8052	5.61581	7.21288	4.19634	5.05788	7.11013	9.98093	3.00414	4.04786	8.79513	7.97171	15.4742	4.99922	16.6389	6.45153	7.19676	11.1333	10.912	10.5284	18.3115	14.9032	12.4203	11.245	13.2314	12.5551	19.7701	17.4886	12.9713	14.7841	15.8531	18.4674	13.3837	15.4573	18.1765	11.2172	14.6075	15.3858	17.0717	17.1002	20.977	22.8802
507.538	-11.3245	13.4564	9.34931	7.9495	5.82229	4.16675	7.95662	6.43299	8.44083	6.72663	6.51207	4.7888	5.86243	5.71108	7.51461	1.99099	2.845	8.00442	10.5276	13.4804	6.47455	13.0209	6.28494	5.96344	7.98239	9.00095	9.38155	21.7498	14.2193	14.9518	13.0437	12.1889	10.4951	21.6698	13.8439	13.2349	15.0528	18.1609	20.7171	15.1813	16.5431	17.9735	12.1987	14.0788	16.7037	12.5146	18.3581	19.4578	20.2596
507.552	-12.6268	14.9263	9.7861	8.13165	6.42101	5.16078	8.22801	5.89325	7.04912	6.52828	5.84765	5.88136	8.53069	3.04661	6.27966	1.25116	4.50961	9.29436	12.2036	11.0948	10.4036	9.28067	4.85261	5.91645	5.60497	9.00322	11.72	22.7294	16.2124	16.5543	12.6238	12.0966	8.1384	21.0648	10.7032	13.1184	14.88	17.4172	19.7434	14.3636	14.7843	16.5161	15.2637	13.4071	17.7497	12.7394	19.5368	20.2051	20.7888
507.566	-13.2161	15.279	12.2414	8.88163	7.10887	8.01139	9.34909	6.1438	6.79222	6.03749	5.47461	5.79298	11.761	1.71367	7.3531	1.55344	7.14674	10.2363	12.9955	10.4397	14.3781	6.78863	4.66496	7.57954	4.87454	9.24717	12.6162	20.2757	18.3311	18.63	11.7401	13.8543	9.8676	19.7927	8.01566	14.5825	14.3581	14.3504	18.6959	13.4662	11.4779	15.6152	16.6558	12.9797	17.1955	14.8468	20.1992	20.4721	23.2723
507.58	-10.8806	13.5194	13.3997	9.83028	6.87811	8.65216	9.07025	7.01143	6.24243	5.26136	5.89962	5.34172	12.2382	0.890219	8.64908	2.75469	7.93507	11.9162	11.3681	11.2808	14.4055	5.79038	6.79302	8.38828	5.69291	10.4601	14.0318	16.5105	18.4421	20.8585	11.4827	13.8059	11.9112	17.1754	6.09956	16.2154	11.4797	13.4464	16.5515	12.6877	10.1141	15.2969	16.4838	14.5674	16.7575	14.3959	19.4191	18.7168	29.0511
507.594	-9.48508	11.9181	13.6206	11.4601	6.36463	8.33919	9.06787	7.95771	7.07926	5.01428	5.75054	4.64954	10.5345	0.146505	9.23171	3.73727	8.49037	11.6518	9.4415	10.745	12.7417	6.97886	9.81962	9.96689	6.51517	10.2939	12.1982	12.5794	17.0136	18.5901	12.5889	11.2255	12.9391	14.7279	6.60981	18.4634	9.3458	12.7663	12.6877	14.1185	12.3337	14.6631	15.1613	15.2748	17.5	11.186	18.7227	16.8015	33.5777
507.607	-8.37805	11.1356	12.1248	12.3708	5.71545	7.08858	8.55643	8.67452	8.36736	4.6018	5.8643	5.31072	8.18551	-0.907702	8.39758	4.92436	9.04999	12.3228	9.92053	8.88481	9.66418	10.1839	11.6926	10.0869	6.34265	10.4907	10.1664	8.043	15.5382	14.1738	13.5876	9.19023	13.0877	12.5675	8.95406	19.8719	8.39283	13.4521	10.9878	14.9628	14.2419	14.5462	14.6929	16.4936	17.2138	9.34658	18.3631	16.0669	35.5118
507.621	-8.66143	9.88581	10.9255	12.8882	5.95788	8.45253	7.88078	9.93798	9.18346	3.71612	4.88755	4.47389	5.85412	-1.39699	7.22476	5.85228	8.67694	11.8868	13.9149	6.92538	7.24873	14.5628	10.873	9.97305	4.88136	9.4318	6.61186	7.88614	17.3835	8.43257	12.4966	10.3258	11.7851	10.6844	13.2867	18.6026	9.4009	15.0362	10.0811	15.3397	15.3305	15.541	15.5102	17.041	18.1206	11.5927	16.6661	18.0061	33.6266
507.635	-8.83808	9.30783	9.75715	12.618	6.35912	8.98319	7.41234	10.182	7.79996	4.24356	5.00142	4.2737	4.22658	-0.635333	6.60799	6.58313	8.73982	12.4327	14.3794	6.22401	6.75998	14.6594	10.1578	9.72274	4.63115	6.65779	6.07093	10.1776	17.7777	7.32586	11.9927	12.3603	11.0038	10.5937	19.212	16.019	11.6071	15.4833	11.3943	13.4299	16.9442	17.8516	15.7886	16.0137	20.1744	13.8053	16.5984	19.4522	29.3345
507.649	-7.7654	9.57608	9.69027	12.5191	6.32238	8.07256	7.56953	8.76062	6.41106	6.19164	6.97813	4.61466	4.98553	1.58328	8.15484	7.39178	9.42682	12.9371	11.5142	7.71197	6.93574	11.9913	9.87235	11.5575	4.15374	5.18592	7.17041	13.7661	16.7044	7.47755	13.2112	13.5732	9.38415	12.179	22.8532	13.4864	11.7607	15.9929	12.1603	12.346	19.3193	19.8827	14.7992	16.4807	21.5376	15.2361	19.1409	19.2758	22.6541
507.663	-8.12852	10.5916	9.71609	11.4405	5.95366	5.59779	8.51192	7.71538	4.80944	7.22706	7.99712	6.49943	6.30442	4.92146	10.6824	7.73392	10.0768	10.9956	9.67703	9.46699	5.93522	9.877	9.56509	12.735	4.36063	7.27597	9.21314	14.52	13.225	7.18737	14.2425	13.6049	9.23517	12.2256	23.1379	11.7111	10.1566	16.4246	12.4156	13.8648	23.1995	20.2738	11.961	18.0203	21.6119	16.6141	21.7698	18.6634	16.3846
507.676	-8.69041	11.247	8.35647	8.80417	6.19922	3.66224	10.0193	6.58058	5.37176	8.23276	8.04045	8.37795	8.60017	8.78285	11.6374	7.80112	9.34946	9.08263	10.0504	10.59	4.11299	8.40081	7.43205	10.9827	3.71544	9.70578	10.8395	15.9778	9.40651	6.896	13.3041	14.5398	10.8629	9.0823	20.0248	11.4284	9.14412	17.0092	13.1221	15.4044	25.4761	17.3414	11.2587	20.8843	20.7391	17.1067	21.7061	16.8979	13.9081
507.69	-7.7129	11.1026	7.97878	6.26405	6.82993	3.2395	9.92232	6.78822	5.36506	8.07513	8.17528	9.98907	9.84408	11.7414	11.2053	7.63064	8.46412	6.67269	10.5266	10.007	3.87241	7.85999	5.76625	8.7757	2.9861	10.6474	10.4445	17.2358	6.74972	7.41759	11.9616	15.2233	13.0088	6.97293	15.3857	12.3605	8.67406	15.5795	14.376	15.6622	25.2951	16.3	11.9528	22.9893	18.2505	15.9527	19.3743	15.5883	16.0013
507.704	-7.69097	8.8166	7.30626	4.85517	9.99849	5.24582	9.66185	8.8357	6.53185	7.9039	8.94449	11.5572	9.33307	12.4363	9.65339	7.07967	9.59958	6.53743	11.0967	8.50808	4.82993	7.58979	6.04196	8.32444	3.54011	10.1234	8.37641	17.542	5.57971	8.65794	9.65725	14.9437	14.1589	6.94592	14.2233	15.4333	8.66391	15.3934	15.2023	15.2602	21.5417	16.0072	14.1966	22.3461	17.2244	15.0017	15.8995	15.3298	19.6364
507.718	-9.99483	6.54117	7.48267	4.75621	11.8543	7.89776	7.72932	10.7818	8.45023	7.48159	9.21867	10.9801	6.37301	10.7204	6.66708	6.90216	10.181	7.2792	11.6114	6.80199	5.62788	8.96432	7.99437	9.40219	4.90827	9.83963	7.56809	16.9311	5.27321	9.32506	10.5605	14.0024	13.5732	9.39496	13.4518	14.3141	10.6223	14.1929	16.0064	14.6423	16.8239	14.7996	15.3123	19.6279	16.1427	14.2795	14.1112	17.4206	20.5201
507.732	-13.315	6.95688	8.78525	6.36604	13.4435	9.82986	6.95827	11.542	10.0851	7.27394	10.4568	10.1417	4.38938	8.24074	3.80589	7.05784	9.33532	6.96947	13.2077	5.86036	7.41802	11.4553	7.82464	10.8734	5.59646	9.78691	8.19221	16.4169	7.0709	8.56374	13.0245	13.6696	13.0177	12.7915	12.7917	12.4013	12.9349	12.5107	15.2249	14.5484	12.1917	13.8202	16.559	17.573	17.4855	15.3752	12.9025	20.0256	18.5552
507.745	-15.5614	7.452	9.56299	7.0108	11.9787	10.1126	7.38533	10.725	10.6775	7.55041	11.1645	8.97374	4.63893	5.98249	2.33046	6.50221	6.85429	8.26881	14.1576	6.32448	9.20276	14.3532	8.0984	10.0042	7.76007	10.7676	7.83644	15.9218	8.56394	7.32857	16.0503	12.8207	12.5079	13.4559	11.5524	8.85738	12.6132	9.70384	13.4081	16.4394	10.527	12.8688	16.7457	16.2415	17.2618	13.8747	12.7762	20.5332	17.635
507.759	-15.7159	8.59544	10.3696	7.04677	10.0246	10.5185	6.67835	9.68714	10.1726	7.60983	12.1092	8.72505	6.02048	4.32652	3.21062	5.41084	6.09178	10.1254	15.0593	7.66801	12.9266	14.7579	10.7587	8.43797	7.77887	9.58197	7.56008	14.697	8.92412	9.87149	16.8754	9.52007	11.7298	12.2946	13.5028	6.58669	10.8983	7.33258	11.4608	20.2132	11.4204	13.7401	19.1409	15.735	17.6587	13.1313	12.4427	20.0222	19.6578
507.773	-14.7501	9.37632	10.0433	6.33633	7.65338	11.6951	6.59971	7.82343	9.82617	9.07662	11.6094	7.30168	9.37347	3.56952	3.81983	5.40187	6.45553	11.0205	13.5347	10.474	14.5709	12.5059	14.0628	6.04944	7.50597	8.66454	7.85178	13.6119	9.70381	14.5943	14.3523	7.44309	12.4982	10.5296	16.1532	7.70118	8.39336	7.54811	10.4199	22.1784	13.2661	15.458	20.1616	16.3286	15.7403	14.042	10.8852	18.55	23.495
507.787	-13.4743	9.99687	9.05082	5.77995	6.39229	12.185	8.59706	6.78327	8.06379	11.259	9.30457	6.68222	9.5997	4.29055	4.11661	5.42565	8.81155	12.9702	11.124	12.9167	15.2318	8.39141	15.9251	4.95223	6.46591	8.00877	8.87617	12.5237	10.6895	19.5963	11.3745	7.09273	12.3337	9.67378	18.7904	10.6546	7.8225	10.1494	11.1511	20.0105	14.808	18.8091	19.7826	17.2099	12.8706	14.1605	10.1055	17.1087	25.4744
507.801	-13.8133	11.5704	8.21009	4.8825	4.84771	11.2759	12.1097	6.93657	6.23649	12.6656	7.00797	7.75555	8.536	7.11253	4.78567	6.73439	9.63585	14.9661	10.4057	14.4613	15.2064	5.74758	17.1975	4.5715	5.92087	7.99007	11.0057	10.9779	9.66223	21.4473	8.89681	9.17532	13.531	11.4667	19.9141	14.8817	9.58487	12.1105	15.5788	15.0648	16.8832	19.6471	19.3328	17.7213	9.83771	12.1439	9.86591	17.7719	25.178
507.814	-13.3065	13.517	8.02708	4.24078	5.65052	10.2194	14.5494	6.51469	6.59149	11.5457	6.8793	7.4657	6.81197	10.3417	5.27917	7.55276	9.10044	16.223	9.90476	12.8604	13.6708	4.71131	16.6738	1.97714	6.3569	7.31323	11.6426	9.38135	7.65538	20.0752	8.35685	13.5438	15.7817	12.483	17.0698	17.7605	10.252	13.3138	20.482	13.4597	18.016	17.8174	19.9219	17.3511	8.50305	10.4367	9.23833	18.611	23.2464
507.828	-12.5166	13.4325	9.61898	5.11781	5.89414	8.89815	13.9405	6.20776	6.23952	10.0559	8.70509	6.21466	5.19112	12.7341	5.70148	7.9164	8.15201	15.776	9.35022	10.2495	14.237	4.92361	15.9403	-1.31685	7.72073	7.73089	10.6862	7.16425	6.18503	16.9114	9.40143	14.7215	18.7809	12.0454	14.43	17.0023	12.0206	12.8618	21.1902	12.368	17.4303	16.4746	20.1724	16.3533	10.3401	9.45322	10.5072	18.8366	20.935
507.842	-11.8233	12.3943	11.474	7.10306	7.07032	8.32492	10.8869	6.27777	7.42164	8.56528	9.98303	5.2417	5.99535	13.1167	6.87884	7.52964	6.89319	12.7893	10.3829	9.19066	15.8648	5.05887	14.6655	-1.99682	10.899	11.404	8.41119	7.1999	6.55138	15.4134	11.6746	13.8925	20.4347	11.246	13.0351	15.3358	14.6245	12.1959	18.7501	13.5129	16.0378	14.7436	19.431	14.8139	13.3382	10.4137	12.0079	17.2525	18.7764
507.856	-10.2804	11.9329	12.052	8.63672	8.22305	7.59601	7.38556	6.63515	9.746	7.32094	9.98313	6.41442	7.16331	13.4737	7.38326	7.51905	5.98052	9.23355	9.27708	11.0302	16.8705	6.00277	11.9213	-0.939155	12.313	14.9867	7.18305	9.97434	8.78457	14.9637	14.3044	11.8603	20.3672	11.6343	12.5907	15.1247	15.8398	11.5816	15.1554	14.1038	14.9554	12.0994	17.8458	13.6201	16.0539	11.4793	13.179	15.2347	15.4619
507.87	-10.1893	12.0823	9.76687	8.84361	9.44741	6.95666	6.53435	7.23107	12.0344	4.86477	10.7914	7.28453	9.03566	14.2864	9.66344	7.17345	6.44203	7.19343	7.95614	11.7974	17.3723	8.00412	8.79318	0.939256	14.1325	16.2627	7.44978	12.6471	11.4491	15.858	13.9196	9.92487	18.5791	12.1838	12.7233	15.4732	16.7583	14.5351	12.7784	15.5604	13.1817	10.1544	16.5946	13.1704	16.9702	13.8353	13.3917	14.1375	13.746
507.883	-10.655	10.9807	7.39723	8.0596	10.7707	8.55287	8.33	7.50678	12.3026	1.76104	12.1499	6.76531	10.9589	13.6161	11.4071	6.87516	5.91774	5.47741	6.51745	10.968	14.6197	8.83393	7.49298	2.20608	15.412	14.674	10.063	15.0207	14.0773	16.1646	12.032	12.0068	15.2498	12.0685	12.6643	14.7123	15.3999	16.2275	10.272	16.314	10.4284	11.1004	16.9146	14.0005	17.0124	15.159	14.8859	13.9682	15.6918
507.897	-11.9875	7.85054	6.51545	7.46832	11.1125	12.4726	12.2454	9.55198	10.516	0.295005	13.8379	5.30726	11.2452	12.4273	12.312	6.39818	5.16591	4.83137	8.06008	8.8431	10.4685	9.88155	10.7425	3.96651	16.4724	13.8332	12.6899	15.6076	15.5542	15.299	11.0621	16.3763	13.8118	11.9578	13.6302	13.4113	12.7124	15.8481	9.14084	14.8922	8.98594	12.2458	16.3141	17.0553	17.0875	15.3369	16.3765	13.3918	16.2299
507.911	-12.1415	5.1004	6.57757	8.03961	12.2051	14.9337	15.7854	10.9163	8.09459	0.768195	14.3994	5.84225	9.55281	9.69985	10.4205	6.90691	6.60299	4.97807	10.2706	6.66458	6.57578	9.74823	14.6434	5.11341	15.3048	13.4996	15.212	16.1141	12.8589	13.9465	10.6527	18.5047	13.6788	13.0527	15.935	10.1892	10.8856	14.4375	9.07634	14.1137	9.46853	13.5315	15.3	19.1138	15.5304	12.5832	16.2323	13.8404	16.7422
507.925	-10.6435	4.04339	7.59581	8.79391	12.0287	14.412	16.8705	10.9108	4.81843	2.86105	12.5826	5.773	6.2356	7.365	6.55355	7.69406	7.50422	3.94309	9.62378	5.81911	6.34868	11.0825	17.3485	8.77267	12.6759	13.7056	15.6828	18.2597	7.69966	10.6419	9.9468	17.4539	12.2789	13.7357	18.7279	8.13741	10.5227	14.2905	11.3079	15.3282	11.792	12.2028	12.7903	19.7398	13.109	10.6053	14.8685	17.1	17.7252
507.939	-8.91157	5.66219	8.21052	10.1946	12.7782	11.2086	15.7834	7.96236	2.78111	5.95376	10.6	5.50854	4.59952	5.89118	5.15093	8.44598	7.99169	4.05458	7.78826	8.87347	9.25493	12.3682	15.0327	14.6424	9.47101	12.8763	15.1131	21.2242	4.65632	8.92099	10.443	13.951	11.8023	12.6395	21.6438	8.10295	13.7589	15.2278	13.927	16.8301	15.7289	12.9164	10.9214	18.6387	12.185	10.2357	13.8538	19.9088	20.7401
507.952	-9.22466	7.97663	8.182	10.647	10.6357	8.54911	13.266	6.1276	1.75111	8.91586	8.45131	5.6961	4.35547	5.8094	4.95344	8.13269	8.91043	5.32108	7.3773	9.47371	12.1322	10.3465	11.6415	20.2623	8.33394	11.3411	13.0946	21.7842	5.47122	6.43867	12.0126	10.7328	12.2034	10.0037	23.3475	9.15359	17.7818	16.9421	18.3418	16.4086	16.5273	14.2876	8.87966	14.6645	11.2571	11.7173	12.7957	22.2734	22.5818
507.966	-10.1522	9.8747	8.78775	8.91556	10.3327	7.56837	9.96684	5.81052	1.14536	9.47624	8.27813	6.66302	5.73422	5.74091	6.12659	7.97658	9.12348	8.38128	9.16592	7.94599	14.4174	7.87209	9.18386	21.2849	7.88937	12.3124	10.7262	18.0646	7.70356	5.78561	12.7486	7.30502	13.4968	8.82628	23.3635	10.2938	20.2195	15.8894	23.4041	15.8897	14.3546	14.9481	7.55321	11.3258	11.4695	14.9817	13.0127	22.6191	22.596
507.98	-12.1216	11.205	8.53246	6.18303	10.6588	7.12143	8.59307	7.81424	1.81831	7.58325	9.04734	7.06847	5.79397	5.58675	7.67084	7.63595	8.81332	10.4338	11.1833	5.0594	15.0684	4.6359	8.26254	19.3832	8.56005	11.8904	8.80541	14.0147	8.78704	8.25658	12.8304	6.41556	14.9334	9.71594	20.412	12.7148	18.0815	14.8973	26.1753	16.5889	12.0162	14.8312	8.36423	9.76131	11.4448	15.318	15.2764	20.5353	20.2444
507.994	-13.782	11.8448	8.12581	5.03494	11.2399	7.0687	8.11674	9.403	2.1167	6.35424	10.3217	8.59511	5.3708	7.30181	8.50962	6.9939	9.17772	11.6551	11.8081	4.22526	14.6065	4.1451	7.64578	15.9578	8.66797	10.5049	7.06074	9.99377	9.52492	11.5671	12.3232	7.22549	14.9982	11.9161	16.628	13.6967	13.3051	13.3293	25.5268	16.8207	11.1106	15.3563	9.56666	9.30626	9.92684	14.2889	15.5829	18.757	15.4762
508.008	-12.9386	12.4998	7.64603	5.32545	11.0812	8.45306	8.05063	9.74904	3.1319	6.99867	9.48293	9.83481	3.6631	10.416	10.0103	7.93909	11.2897	12.431	9.40328	4.94781	12.1737	6.18038	6.12184	13.3269	10.6825	8.36938	6.44699	8.53163	10.3149	14.7982	9.17077	10.7397	13.0774	13.505	13.6589	14.0372	10.9589	11.2537	20.2256	16.5231	13.4854	15.6222	11.0213	9.04006	8.95128	13.1894	15.1984	20.3489	11.4063
508.021	-11.8746	12.7536	6.69932	6.49936	9.8198	10.5608	8.16255	9.53859	4.65584	7.5758	8.53504	11.0632	1.21243	11.5872	10.3712	10.0468	12.3952	12.8056	6.73135	6.63705	8.59767	7.97203	4.49559	11.1434	13.0517	8.21219	7.37543	7.81007	12.5868	14.8937	5.38707	15.9129	10.9425	14.4073	13.0152	12.4957	10.8388	9.87376	14.4445	15.271	16.3076	16.4344	13.1197	8.00109	8.91422	13.7561	14.2998	20.6828	11.7168
508.035	-12.4026	10.5301	6.83653	5.18986	7.10326	11.5978	7.71139	8.86435	7.01812	7.06426	6.29083	9.81697	1.38486	10.6675	10.0411	13.104	13.627	13.5783	6.24369	8.5672	7.52348	6.55213	4.3748	8.89421	13.8681	9.36147	9.84716	7.18001	13.2063	13.0167	3.91359	20.3792	8.29114	14.5891	12.3011	10.924	11.5402	11.0187	12.0483	15.0254	17.97	14.6338	15.9814	6.75988	8.86463	15.1045	13.9002	21.744	15.7777
508.049	-12.9736	7.54924	8.01627	3.65198	5.80771	12.4135	9.65958	8.52177	7.56284	5.54464	5.11574	8.81786	4.01302	9.5256	11.0359	16.3945	13.0745	13.8703	7.65409	8.81243	9.62572	5.21833	6.73979	10.2229	12.5754	10.9573	11.2716	7.56203	12.9248	10.2257	5.86362	21.8822	6.0319	14.4675	10.1414	8.35988	13.2302	12.1367	11.5623	16.6499	18.857	11.5865	17.5297	6.24477	7.38303	17.4077	14.8543	22.4882	22.4868
508.063	-14.5845	5.9499	10.2765	2.66854	6.01687	11.8382	12.6084	8.96601	8.29326	4.24088	4.29143	8.97344	6.52192	9.55132	11.4312	17.0995	10.3229	14.7266	9.35467	8.47536	12.311	4.37609	10.7053	14.224	13.5354	12.1238	10.9161	8.40751	13.4656	7.76677	9.01533	20.1471	6.12374	14.5382	9.3245	8.97622	14.2711	11.7988	12.8532	18.0941	20.0328	11.1724	18.5234	7.46201	7.91607	17.2993	17.5979	22.634	27.9594
508.077	-13.7886	5.48848	12.2379	3.65155	6.71877	9.24323	14.6417	9.75866	8.11253	4.09816	3.95166	8.95853	8.65421	10.2376	12.7392	14.5753	8.8616	12.9078	9.29676	7.49106	12.8018	4.88601	14.1993	17.5014	13.4102	13.105	10.0933	8.99446	12.8306	6.50524	11.9512	14.7079	5.51432	13.3907	8.96594	9.80419	13.8312	11.773	15.2663	18.6933	20.475	13.1631	17.0742	10.1085	9.87518	16.5735	19.6449	21.5368	28.4513
508.09	-10.132	5.42398	12.9731	6.45679	6.82357	6.50044	13.0975	9.68477	8.74086	5.37297	3.9724	7.54684	10.533	10.6419	13.4344	10.6293	8.70355	9.49178	8.55186	5.60467	12.489	3.82597	15.4136	15.8528	11.8444	14.5456	8.63427	9.54619	13.143	6.5988	12.6046	10.1016	4.87088	12.8123	13.1317	11.5444	10.6813	13.4838	18.5427	18.3394	18.7063	14.9625	18.2238	11.0917	11.3381	16.0021	21.1863	18.1951	24.0133
508.104	-8.13544	5.11781	12.1949	10.287	7.62984	5.80124	10.7168	8.41352	10.2087	6.83976	4.61877	7.01931	10.9311	10.746	13.7276	8.48597	10.1034	6.77491	9.63275	4.28415	12.7806	3.59802	16.2497	10.2912	9.93503	14.528	9.13826	10.4553	11.9025	7.84594	10.6693	6.0154	5.39323	13.2863	16.5668	12.8712	7.87242	15.1046	21.7252	18.8231	14.8397	15.0591	19.6076	12.9444	12.6152	15.5007	21.0862	17.7329	18.5739
508.118	-7.96809	4.23527	12.1984	13.9932	9.45282	6.55479	9.76427	6.44663	10.1774	8.47898	5.81451	8.74106	10.6753	10.7225	13.0859	6.60271	10.3063	6.93415	9.54761	5.02635	14.7137	4.04193	16.5473	5.28907	8.23207	13.1196	9.3916	12.1356	9.67746	7.62554	7.80501	5.81888	4.74772	14.4521	17.4009	12.647	6.896	16.3067	22.156	18.7186	12.6625	14.4085	20.9919	12.2004	12.8627	16.2605	20.0265	18.6323	14.3582
508.132	-8.75956	4.8031	12.4936	13.9936	10.8211	6.63343	12.1437	5.39869	10.1993	9.6235	6.73573	10.848	9.63722	10.206	12.3774	6.21552	10.6641	9.5017	9.40846	6.50211	16.4088	5.30895	16.2802	2.79693	7.50824	10.3649	8.82928	13.5512	8.09497	5.71893	5.68915	6.48652	5.97683	16.5555	16.7708	11.6123	6.81551	15.9493	20.1539	19.9393	14.5732	13.7458	20.1285	12.9641	12.7188	17.5404	19.1095	20.3321	13.4655
508.146	-10.1723	4.93922	12.106	11.2236	10.4489	5.46471	14.7661	5.47572	9.02553	8.99592	6.652	12.9135	9.14933	9.4866	12.8948	5.99924	9.25594	11.5953	8.74286	7.29196	17.8111	7.62706	14.1092	3.19731	5.78454	9.0101	10.304	14.8866	7.08505	6.43963	6.42465	7.27604	7.51751	17.6766	14.9333	9.11623	9.26769	14.1141	16.1732	18.192	17.1909	14.3953	18.8818	13.0923	11.4076	20.1048	19.2679	20.0501	16.028
508.159	-10.7197	6.34616	10.093	8.85008	7.87085	3.702	14.6268	5.96447	8.65605	7.22652	5.72603	14.0627	8.94762	10.7669	13.0106	5.64185	7.65065	13.2744	5.7826	7.38887	17.254	9.87786	11.5588	5.95912	5.33642	7.91559	11.8037	15.6898	7.2338	8.11321	8.45841	7.3131	10.4882	17.8329	12.5663	6.33012	11.6948	13.5581	15.8353	13.8144	20.8342	15.5755	18.2976	12.3935	9.0699	23.2417	19.6561	19.1413	18.3433
508.173	-11.962	7.5446	8.67323	8.23265	6.01967	2.30565	10.8897	7.15945	8.51485	5.76254	5.77108	14.7181	9.80207	13.7553	12.0576	5.81125	7.81325	14.4319	4.69383	8.4098	15.1217	11.6249	6.13478	7.64717	5.25075	7.1694	13.3526	15.7355	7.176	9.99788	11.3169	7.62339	13.0181	15.6387	10.6616	6.1417	11.9822	11.8794	14.4091	8.88656	22.1102	18.168	14.8009	10.6741	7.93391	24.8809	18.8866	20.1803	20.3036
508.187	-12.1157	7.8202	6.78888	8.61272	4.25914	2.93128	7.43093	9.95302	10.3847	5.97764	5.62447	13.8468	9.95537	14.3449	11.1488	6.92887	7.75578	13.6651	6.45891	7.73286	11.6067	14.3148	2.49897	9.2973	4.8346	5.34589	12.0234	15.1219	10.4481	10.5692	11.9716	8.08039	15.0823	13.8223	8.25908	7.35396	9.25397	11.1545	14.9026	7.25058	22.2846	19.8546	11.2089	10.0371	11.0583	24.2705	18.4956	21.9404	21.4736
508.201	-11.8203	6.63689	5.11412	8.22207	3.44219	4.53528	6.42005	11.5707	12.1811	6.54817	5.65224	13.7361	8.84639	13.5698	9.65114	8.34672	7.67529	11.421	9.16875	7.97496	10.0155	14.7206	2.52198	9.4682	4.01105	6.14352	10.6915	13.7567	13.2879	10.8092	10.6367	11.5484	15.9297	13.1776	5.8069	9.5086	6.39979	9.75967	14.9058	7.46772	17.7614	21.4238	9.76953	9.33251	16.2461	22.7494	19.031	24.045	22.3695
508.215	-10.6726	5.67927	3.24576	6.31688	4.16516	6.17762	6.90957	12.7407	12.6015	5.598	5.4997	13.4365	7.14732	11.0944	9.59594	8.97624	7.46461	9.69853	9.88708	6.85356	9.78648	13.1327	4.54008	8.81329	1.88589	8.01263	8.08676	12.5479	15.2469	11.5463	7.24062	16.0778	16.3844	12.6803	5.29114	10.5284	4.14273	8.75193	13.6589	10.0639	13.9128	21.4081	11.3111	10.6968	21.4911	21.1743	19.5124	26.4508	22.0051
508.228	-9.28052	4.79436	2.7299	5.08118	5.58539	5.99148	7.57506	12.5043	11.4968	4.7268	5.63183	12.8687	6.33858	8.96631	10.8226	8.35094	7.3583	8.30089	9.21142	7.27046	7.7512	10.2567	7.34142	7.89478	0.626087	10.3456	7.85016	11.4111	14.5094	11.134	5.88489	17.4014	16.6025	9.66708	6.98167	12.199	3.65668	8.66161	12.0337	13.9179	10.8778	20.5075	14.5845	12.002	24.0622	20.2062	20.8346	26.8969	22.0317
508.242	-8.96548	4.53	3.03403	4.52469	6.57434	5.93315	8.74152	11.653	10.7331	3.57591	5.78859	12.8972	7.72943	7.93285	12.4172	7.52113	6.68687	6.63338	7.23092	8.12912	6.2668	7.69545	9.70177	6.92386	0.905024	11.3777	9.40252	11.3912	14.113	8.76155	8.15363	13.5427	13.7534	7.0279	9.01121	13.4355	3.376	8.53769	10.5356	15.116	11.5027	18.3599	16.6285	12.7124	22.6076	18.5882	22.0879	25.4544	21.8002
508.256	-10.2564	4.75795	4.19886	6.24644	7.03932	7.30876	10.8609	10.3173	10.7562	3.36385	6.16239	12.7963	9.40851	6.91505	13.785	6.97404	6.417	5.29354	7.595	9.62487	5.38027	6.37678	12.6634	7.19729	2.5693	12.5035	10.9216	10.7195	13.7795	6.16201	14.3909	9.67466	10.3984	6.37711	12.4622	11.603	5.14431	8.53542	10.4449	14.3476	13.804	14.803	17.874	11.6246	20.8245	17.4444	22.0183	22.1676	21.3454
508.27	-9.81063	6.34909	4.6982	9.15539	8.01617	9.23459	11.2137	8.91111	10.7968	2.97082	6.85143	11.8879	11.1986	7.69949	13.0901	6.96777	5.81168	6.42197	8.06733	10.7934	6.41849	5.38156	15.4937	7.07034	4.66799	12.211	12.4329	12.3433	12.2162	5.09224	21.238	8.6372	8.37683	8.01513	13.6841	9.97143	6.62515	8.33997	11.8792	13.02	16.9482	11.6336	17.0191	11.5438	20.2883	16.8575	21.6085	17.5033	23.5891
508.284	-10.5945	8.40013	4.75027	11.8371	10.0312	10.1156	10.0656	9.03849	11.2519	3.62151	6.47298	10.0079	12.5778	8.907	12.1575	6.26554	6.66731	7.66859	8.62793	10.2628	7.71955	4.19977	16.3888	9.56335	6.9579	10.0035	10.8825	13.4034	11.9299	6.25016	25.0991	10.6474	6.62105	11.2683	13.7494	10.2145	8.23768	10.3566	13.0349	13.443	19.8351	11.2644	14.543	12.4691	20.0247	17.5621	20.4475	13.8226	23.7217
508.297	-9.79638	9.83256	4.59275	12.5738	10.678	8.69809	7.36353	7.98732	9.94784	5.1313	5.27022	7.79976	12.6408	9.15991	10.5284	6.29341	6.33262	8.99741	9.13462	8.63493	10.158	4.32597	15.1043	12.4324	8.0336	9.57093	10.949	13.4656	11.3484	5.99239	25.758	12.4653	8.5457	12.2554	13.9182	12.5556	7.28266	12.4947	13.2699	12.9617	20.8658	13.7721	12.9026	14.2417	19.148	16.337	16.7372	10.6389	23.5305
508.311	-8.59201	9.80879	6.53468	11.6099	10.1806	6.25564	5.86476	8.20782	8.76734	7.6859	3.82385	6.63568	10.8029	7.14518	8.32416	5.70062	7.19712	9.88827	9.24103	7.81138	14.0303	6.82968	14.8032	15.0742	10.7572	8.12445	10.2123	12.3337	8.97415	4.53879	23.6554	12.4783	12.1202	11.2102	14.3857	16.1353	6.57515	15.6198	13.742	11.4989	20.8447	18.7078	12.3697	17.5937	16.3827	14.3122	14.3194	9.06426	24.1936
508.325	-9.23558	10.2049	9.50456	9.83817	9.28752	7.28013	7.17478	9.54864	8.44906	9.87068	3.51768	7.02396	9.98639	5.89533	7.90304	5.77722	8.69503	11.9138	9.49534	10.7366	16.5993	9.3859	13.7418	15.8444	12.5388	8.49825	8.22472	10.7138	4.68299	3.12202	22.4019	10.9192	13.5298	10.6471	14.3209	18.8304	6.75849	19.653	11.4208	9.38046	20.0987	25.2155	13.9374	19.6088	14.6625	12.7297	13.5965	7.79107	24.9627
508.339	-10.0716	9.87879	11.6943	7.92638	7.64787	11.2273	8.23212	12.4649	10.1728	9.79214	3.68773	7.50374	9.99968	5.31345	9.50908	5.82173	10.8093	11.4414	8.90265	14.5363	17.4505	11.564	10.7453	16.9414	12.7522	9.33736	6.40843	10.5997	3.78403	3.07869	20.8314	7.74754	11.4367	11.012	12.1407	20.3888	8.41887	20.378	9.29285	9.35972	19.4396	28.5742	13.9507	20.0671	14.0487	11.9691	14.6418	7.24085	24.6256
508.353	-10.8736	9.33949	13.7578	7.81489	6.9827	14.665	7.42694	12.4367	11.961	9.43162	3.63015	7.71333	9.07414	5.23966	12.0817	5.85415	11.7067	11.4926	7.48285	15.7979	17.4705	11.6685	6.76928	15.541	11.6042	10.8115	6.75965	12.0795	6.87675	3.41273	20.3219	7.46168	10.4555	11.1218	10.7889	20.0232	11.9156	17.4401	6.99397	11.3641	17.7927	27.6526	13.2992	19.3812	17.7503	12.2099	15.5647	9.1467	23.2559
508.366	-11.9624	9.29174	15.9429	9.24333	8.27232	14.9442	6.05868	10.5023	13.0441	8.30655	3.86589	7.124	8.02739	5.70506	12.2916	6.472	11.5665	10.3746	4.82379	14.8848	15.1232	9.91709	4.81103	14.8492	8.56384	10.9941	8.99802	14.52	10.617	5.47706	17.0436	8.09671	11.9022	10.6647	9.70846	17.8584	14.4239	13.9297	8.24534	14.9901	14.3513	22.2534	12.1571	17.6933	20.5532	13.88	14.1117	11.3405	20.081
508.38	-13.615	9.45714	17.0554	11.0624	9.34176	12.5836	5.29769	6.53091	13.0891	7.90175	4.56347	6.08655	6.58685	5.74374	11.2185	5.98281	9.93515	8.74872	3.7832	13.4077	12.2793	8.11333	5.45081	14.2643	9.20902	10.7157	11.3524	16.4755	13.6894	7.31808	13.5369	9.57992	13.6779	11.4657	10.0639	15.3624	17.2086	13.4143	9.65422	18.2067	10.1808	18.0889	8.96821	17.9943	20.1363	15.357	13.0855	14.4747	18.321
508.394	-15.8032	9.53925	17.3589	10.8747	9.09458	10.1685	5.29801	3.30488	10.9563	6.97027	5.37017	5.06746	5.86647	5.95129	8.67442	5.46705	8.7753	7.45716	3.97669	11.5752	8.89098	7.03763	7.43455	12.2756	12.8183	7.89629	13.6028	14.7396	13.3918	9.06295	11.7612	11.7729	14.3454	14.0716	9.32991	14.2519	17.295	13.8303	10.5341	19.9577	7.60697	14.0949	7.1139	18.4174	19.5728	16.4894	10.9102	17.3335	17.7881
508.408	-16.9994	10.1383	15.8808	10.4546	7.73453	9.09478	6.84259	2.26828	9.78794	6.72277	6.04701	3.99521	4.80514	5.93638	6.77094	4.34987	7.24153	7.62764	5.38083	8.99719	8.38765	6.03733	7.91519	10.3256	15.7104	6.40207	15.0023	12.213	8.6078	8.54135	12.0823	11.61	13.1958	15.3698	8.31913	13.8624	16.6684	12.2029	10.3115	19.5483	10.3951	11.9785	7.39695	19.4728	19.9424	15.3519	11.5698	18.8925	16.8563
508.422	-17.5092	12.0368	13.7073	10.3854	7.90857	8.59112	8.56358	2.54831	10.3355	6.70634	6.51621	3.70978	5.03547	6.44749	5.24094	4.18133	5.38874	9.57659	7.83334	6.32817	10.1488	5.87345	7.78435	8.58198	16.0744	4.9826	14.8991	11.8023	3.96608	7.29279	11.822	10.1496	12.535	15.3792	8.57841	14.8396	14.8918	9.37258	9.83908	18.8921	13.5954	9.84837	10.5987	18.1057	20.0195	12.517	13.3068	20.3304	16.7398
508.435	-16.4667	13.549	11.4769	10.1512	6.87511	7.6792	9.41101	3.10047	11.6165	8.3878	7.55831	4.51421	4.78137	8.40508	4.17312	4.66576	4.47368	11.0364	8.27444	3.89921	12.3859	8.15158	7.40676	8.35791	15.166	3.81149	13.8171	11.0252	2.84447	6.0195	9.49099	8.69142	15.6933	14.9021	9.34525	16.9973	12.9303	8.68472	10.3176	18.4291	14.8346	7.90559	13.8083	14.5891	17.3395	9.53152	13.9321	20.4356	17.4704
508.449	-16.4001	14.3131	10.2428	10.1379	5.69342	8.7616	8.77674	4.07148	12.225	8.87817	8.3205	6.89216	4.78223	9.6142	3.6874	6.48908	6.05348	12.8426	6.93912	3.0076	12.6936	9.6926	7.57572	7.15851	14.8992	3.36973	12.8063	11.6864	5.42683	5.84925	6.49011	7.86203	20.5502	14.9291	9.65056	21.1985	11.963	7.79981	11.2618	16.8497	11.463	7.7698	17.1928	12.4978	12.5068	9.86437	13.2193	23.8212	18.7749
508.463	-16.2635	13.4411	9.53146	8.97887	5.80642	9.9488	8.14246	4.75664	11.5712	7.50839	9.3384	10.2849	5.60772	10.6602	3.79209	8.19744	7.04761	14.61	6.0918	4.33029	10.5972	9.99412	9.54293	7.52865	14.3224	1.94885	13.6278	12.0137	10.2956	7.20487	5.00874	7.42914	22.155	13.9125	8.1775	21.8867	12.0252	7.79938	12.3363	13.2037	10.6804	7.95357	19.0945	11.3381	9.88402	10.5733	10.4235	26.8017	20.3393
508.477	-15.7887	11.7695	8.50891	8.3595	5.919	11.0409	7.45342	6.25195	10.6749	5.38583	9.9058	12.6597	5.90796	9.7674	4.82826	8.84144	6.28282	15.1433	7.33529	5.36203	7.27448	8.18248	9.58886	8.80326	12.4619	1.4535	13.5034	13.0497	14.1004	9.89041	3.64276	9.65445	18.846	9.90875	6.53602	18.0557	13.115	7.78134	11.9449	11.3096	8.65979	11.2629	20.1824	10.7489	7.90018	10.452	7.37341	27.1273	19.5521
508.491	-14.1378	9.09208	7.85627	7.2529	6.41791	11.8081	8.5839	6.45722	10.7531	3.60618	8.44138	12.6933	6.73022	8.31779	7.51585	7.65856	5.61614	13.0747	9.56719	6.10608	5.24342	5.65921	8.13008	10.4816	13.0855	1.73352	11.0485	13.6379	14.5094	13.4015	4.14091	11.3609	12.9578	7.23749	6.60104	13.8841	15.0319	10.4842	8.16758	12.9218	7.12029	13.3393	19.5794	13.8745	9.1561	11.1112	7.368	25.4923	16.3385
508.504	-13.7281	7.17825	8.38414	7.86881	6.93756	11.1441	9.14384	5.75726	9.55231	3.93579	6.15969	11.752	8.18167	7.43136	9.53015	6.91452	7.7078	11.243	10.6858	7.09773	4.40118	3.6947	6.31402	11.1582	13.0394	4.31114	8.60196	13.7061	12.8136	14.726	6.51292	11.978	8.65815	7.9139	10.025	12.43	15.5743	14.4897	3.55027	14.19	6.55807	15.4995	19.3557	16.7695	12.0407	9.93503	10.8749	22.5435	13.0656
508.518	-14.8861	5.83063	10.1152	10.05	7.43495	9.3962	8.86738	5.80577	7.43611	5.07643	4.63262	9.49678	9.55847	8.95962	8.71221	7.3635	9.29699	9.91863	10.1801	8.3115	5.56773	3.02683	4.44339	8.14585	11.9613	7.28405	6.25587	12.5995	9.91297	14.8289	10.8112	10.8006	6.50987	11.0186	12.7783	12.1689	16.0307	18.3222	2.29231	15.8762	8.88092	15.2985	18.5841	18.5187	14.2611	7.82856	13.062	19.0022	14.3526
508.532	-17.1971	4.55657	10.7522	11.9802	8.41688	6.32855	8.31446	6.16747	6.87152	6.13852	4.99897	7.05898	9.09781	11.9527	6.10565	9.98745	9.34593	9.61559	8.45758	10.427	6.07505	3.19958	1.3	4.55314	11.8898	9.4992	5.65876	11.1444	8.85758	14.7945	13.8547	10.3615	6.18134	14.1289	14.5962	12.5553	14.014	17.4182	3.84467	17.7305	12.3002	13.1877	17.5735	17.2397	14.739	5.80766	16.1367	17.5053	17.043
508.546	-18.162	3.6681	10.2098	12.5628	8.09234	4.8125	8.5315	8.05689	8.4982	7.16852	7.18527	5.41382	8.09795	14.6255	4.51256	12.0271	8.01051	9.33567	7.6795	10.8838	5.27396	4.50822	0.0108129	4.58954	12.0447	11.3156	6.04143	10.8056	7.77043	14.1765	12.6358	11.392	6.52619	13.3024	14.4647	12.1224	10.8673	12.8779	6.64796	19.0447	15.9208	12.0225	16.1853	13.0919	15.6466	7.56529	18.0394	16.0182	19.5726
508.56	-18.9549	3.9989	9.1662	12.1565	7.48702	5.54249	8.96753	10.4116	10.2597	7.90013	10.0114	6.23186	7.10046	14.7803	5.11973	13.7524	6.6805	10.6962	7.0852	9.76932	4.96196	4.80295	-0.637607	7.98282	12.6622	12.2306	7.68941	10.7308	7.56971	10.3022	11.7016	14.0537	7.37437	12.105	12.3413	12.5864	8.91874	7.37101	10.8038	19.3149	16.9476	10.7642	14.5633	11.9698	18.3193	12.1681	17.6807	14.51	20.2605
508.573	-18.9958	4.64257	8.15153	12.1862	6.45626	7.71033	9.02662	12.3237	10.5834	7.78475	12.2567	7.70924	6.60976	12.8896	7.61837	14.3111	6.80755	12.0886	7.73006	8.38184	6.03334	5.76716	0.242027	11.5794	13.2796	12.174	8.6062	11.8163	6.15607	6.12374	11.8772	15.3879	10.0761	11.2295	11.8775	13.1931	8.3065	6.31713	12.6007	19.5574	16.1768	8.27884	12.4313	11.5861	21.9691	15.0932	15.3842	13.4977	20.0685
508.587	-18.7358	5.59598	8.46559	13.6996	6.82541	9.37612	9.4889	10.925	10.2517	6.65774	13.4448	8.81789	6.48152	10.1296	9.55046	12.7845	6.75667	13.693	8.63842	6.28035	8.28253	6.72868	2.39885	12.0963	13.0434	13.4043	8.52096	11.4559	5.00215	3.55315	12.372	16.8993	12.7004	11.5901	14.4376	12.2205	8.60423	8.52678	12.9225	16.6383	17.0129	6.42344	11.2836	10.7433	25.2233	15.0425	13.4987	14.141	19.2645
508.601	-15.8517	6.18573	8.00925	12.9433	7.54492	10.1711	8.3327	7.32594	9.85719	5.41382	12.8497	8.03744	7.10013	8.07513	11.4192	9.70268	5.52799	13.5186	8.45735	5.43259	10.4848	8.15194	4.28082	10.0867	13.8059	15.0549	9.74381	9.82816	5.98052	3.10156	11.5228	18.6105	13.7256	13.3863	16.5683	10.6196	10.061	11.9544	10.7758	13.09	17.1521	6.57674	10.2584	9.11742	22.9482	13.7943	15.5571	12.2637	17.197
508.615	-12.6019	6.80909	6.03329	13.3598	7.39865	10.7585	7.35325	4.24575	10.7277	5.02479	10.1512	5.77573	8.44333	6.94195	11.8709	7.21096	4.724	13.9815	8.30286	5.44318	10.4813	8.11856	7.92019	8.5511	10.9968	14.2657	10.3367	8.49133	8.18832	3.93797	11.1021	19.3059	14.4188	14.9783	16.9373	10.2798	9.81508	13.9803	10.2703	10.4274	14.9927	7.73304	12.0725	8.10783	18.3292	11.89	19.5183	9.72349	16.1083
508.629	-10.6808	7.28812	5.01928	11.6021	7.20818	11.3737	8.36413	2.49667	11.5326	5.37719	10.2435	2.89303	8.29791	6.36051	12.3961	5.80122	4.54336	11.2743	9.44004	7.04296	10.6979	7.30906	9.18333	8.0576	7.4177	11.3305	10.4118	9.65831	11.0887	5.15131	11.0842	15.5274	15.8377	14.5031	16.4717	10.7343	10.9894	14.0296	11.0149	7.96327	13.1196	8.15568	13.8859	9.02417	14.0619	11.6406	20.912	8.79558	14.8651
508.642	-11.0292	7.82462	5.48146	9.04271	7.24686	11.1919	10.7417	2.42666	9.83514	5.49376	11.9049	2.76868	5.91261	6.93137	12.6108	5.12741	4.49096	8.54315	11.0976	9.05835	8.45475	6.21964	9.34408	7.84521	4.45949	7.18239	8.53986	11.5335	11.0525	7.25507	9.58649	8.78431	15.1769	15.2245	13.3396	10.0129	11.5474	14.0479	12.689	4.83943	11.4341	9.52416	13.1109	9.34914	11.417	10.8406	19.6424	10.8834	12.2205
508.656	-12.2894	8.18513	6.59746	5.56053	8.93458	10.1712	12.3656	2.98272	8.36478	5.92936	12.2239	4.15293	3.80452	8.47746	11.1662	6.2137	6.14897	6.01232	12.5265	9.42048	6.30897	7.14214	9.52083	9.59819	3.7591	2.35906	6.98081	12.334	9.33011	8.93501	7.67319	2.90549	14.1079	16.2134	10.3061	8.08633	13.786	14.5594	13.791	3.67383	11.4029	9.9468	12.2439	9.77534	11.2055	9.33552	19.2901	12.823	9.8606
508.67	-14.7048	8.46591	8.0435	3.59127	10.3607	8.99226	12.3586	3.67133	7.69724	6.05057	11.0082	6.48033	2.62316	9.64068	7.20816	7.32667	8.92536	4.29921	11.3499	7.60333	5.32424	7.8152	10.3607	9.72524	4.69242	1.00765	7.20649	10.9442	8.41225	9.58689	6.27683	0.805611	12.4738	15.8063	9.06186	5.79912	15.1342	13.4672	14.3373	3.33957	11.9755	9.73289	10.4224	9.5704	12.5433	11.0988	19.2134	13.6079	10.8037
508.684	-16.6826	8.23288	7.96766	2.7392	9.6018	8.4577	11.6906	5.05677	6.73757	5.00804	8.21073	6.76695	2.62198	10.0215	4.52608	8.90732	10.4743	4.63012	8.32717	5.4018	5.88191	8.69589	8.98152	9.35144	5.23	2.15649	7.89003	8.80321	10.3107	7.55607	6.3234	0.461519	11.1733	13.8429	8.30195	4.9665	14.051	11.692	15.2966	5.51021	11.8539	9.13146	10.2636	8.92198	13.1119	15.0947	16.7303	14.0071	12.9526
508.698	-18.2189	7.21033	7.37919	2.86668	8.95586	7.88599	11.6053	6.19978	6.35005	4.46214	5.26386	7.64679	2.51913	10.3156	4.95508	9.07705	10.4996	5.25272	7.3609	5.69231	7.13489	10.2964	6.8192	10.853	4.51363	6.47422	8.41561	8.04676	13.6399	6.55125	7.19004	3.08493	11.4427	11.4798	9.29977	6.19897	12.3715	11.6752	14.9118	7.76447	9.86437	7.68347	13.1955	10.2835	14.111	16.9643	11.4693	13.7094	14.1007
508.711	-18.5177	5.81355	7.40858	3.11386	9.40204	7.30022	12.1757	6.96704	6.75442	5.40377	4.62527	9.46826	2.12966	10.4087	7.64936	8.48264	8.57685	9.71099	6.88339	6.87281	8.00619	11.362	6.06543	11.4607	3.63735	10.1886	9.91881	10.0206	14.0923	8.17707	8.71161	5.82449	11.6453	10.6622	9.99033	8.26007	12.9822	13.3951	14.0907	10.9607	11.0007	7.04844	13.2109	11.4622	15.5751	16.0743	8.51705	16.2683	14.317
508.725	-17.5152	5.65906	8.18913	2.5981	10.6545	7.95523	12.0724	6.82594	6.7017	5.74364	5.6798	9.57931	2.45539	10.5006	11.4631	6.7812	6.03349	12.7994	6.34409	7.34827	9.56762	12.1761	5.93729	11.4764	3.88097	10.7042	8.89669	12.0785	11.2792	11.1263	9.221	8.77072	11.253	10.4656	13.6415	9.56145	13.7677	14.4579	14.1875	12.486	11.6072	6.72542	11.1826	12.4927	13.794	14.2309	8.06147	18.7755	14.2935
508.739	-15.9863	5.7376	8.43944	2.73261	11.8538	8.43113	12.0865	5.37989	7.00516	6.53046	8.1053	9.44989	3.32345	8.75036	11.6073	6.06795	5.22323	14.062	5.87284	7.05733	10.494	12.4249	5.18655	10.5129	5.77633	9.60455	6.66933	11.8213	8.48681	12.9268	9.2087	8.3158	10.022	11.4502	17.6661	11.9618	14.5325	13.7548	14.4555	13.7291	11.7492	8.97394	10.1644	11.4624	10.5083	13.1633	9.41677	18.6086	14.6778
508.753	-14.7494	5.28084	8.25102	4.49617	12.6508	6.76955	11.5891	4.29944	6.42912	7.13307	10.1418	7.54242	4.47424	5.02651	9.83903	6.37023	5.73467	14.1444	6.7233	7.40888	10.3916	11.1499	4.79428	7.71707	7.80274	7.73188	7.28708	10.9951	8.90523	13.7644	9.61254	7.67364	8.83479	13.5125	18.8693	13.8248	14.3162	13.1749	13.5008	16.8827	10.8769	9.43114	11.2678	10.2986	7.00832	13.0073	11.6179	16.4838	13.7823
508.767	-14.4983	5.39341	7.2316	6.92879	11.4194	4.15112	12.2918	3.19198	7.2987	6.63601	10.8714	6.86591	5.06779	2.00066	6.45462	6.52515	7.7747	11.6938	7.7075	8.2966	9.49339	9.05163	6.36026	5.38881	9.04665	6.53139	8.34432	10.9103	10.4428	9.5639	10.5123	8.82918	7.70507	13.661	16.1421	14.7466	13.2194	11.8277	13.8805	21.8359	10.2019	9.43006	14.805	8.70698	6.29583	12.0773	13.4229	11.1575	11.363
508.78	-17.0563	5.5412	8.34328	9.63323	9.73868	3.33578	12.1486	2.52249	8.6204	6.7071	11.4928	7.02267	6.1396	1.86335	6.59031	6.17447	8.98771	9.77225	9.02293	9.83306	9.30412	6.76561	9.413	4.14955	11.5626	7.21687	11.0116	11.2146	11.6715	6.52629	12.3181	10.3058	6.0127	14.2132	11.7905	15.9575	11.4579	11.8434	15.3137	26.3442	11.0969	10.279	17.053	10.0665	7.27215	12.7045	13.6921	8.17632	9.4844
508.794	-18.3606	6.35535	9.74818	10.5749	8.69809	4.34428	11.6817	3.8645	8.80968	7.96582	10.2252	7.83791	7.58489	2.81115	7.327	6.38092	8.55643	7.98568	8.78439	10.1792	10.8142	6.10153	10.4559	4.88657	14.2782	7.86011	14.1571	10.1993	11.5373	5.30539	10.3915	11.2107	4.0442	14.0091	8.37749	15.3693	11.3211	12.7314	16.5408	26.5378	13.7423	10.1996	18.2973	13.423	8.61687	14.1822	12.0827	9.27039	9.19647
508.808	-18.906	7.52494	10.3956	9.20076	8.83767	6.62403	12.314	6.63419	7.6053	10.5928	7.94897	7.95869	9.11391	4.89299	7.75277	6.96388	8.66911	7.947	7.62809	10.2203	10.0978	7.09503	8.88936	4.28115	14.1883	7.53558	17.0559	9.47295	8.93926	5.54264	7.69966	11.8059	4.42545	13.4808	6.42238	16.3089	9.83281	13.4103	14.7266	21.2421	15.0656	11.6491	17.351	18.5843	10.1728	17.7089	11.0461	13.8932	11.5228
508.822	-19.1032	8.42001	11.2304	8.38813	8.03173	9.09188	12.8901	10.4691	5.81398	11.7691	8.09092	7.35726	9.48349	6.80909	8.70218	7.67973	8.61757	8.93476	5.75779	9.57108	7.88715	6.7019	6.86523	4.77692	11.8874	7.2454	16.9234	10.5568	6.66814	5.90705	6.42581	9.84016	6.80374	11.5471	7.31366	14.5352	7.98823	13.045	12.8752	16.2235	15.8666	10.7997	17.3315	20.6577	11.9109	19.2648	12.4275	20.0751	15.4136
508.836	-19.7563	10.2364	13.3107	8.10303	6.33191	11.1553	12.885	12.9135	5.92936	10.7747	9.50726	8.47953	8.58301	8.89924	9.96209	7.88338	8.54022	9.63353	5.30739	10.3332	6.15567	4.62471	5.02843	4.83948	10.5099	6.53917	13.6035	11.2626	4.89918	5.68374	6.93465	8.06255	9.46831	9.39949	8.49977	12.5625	7.52757	13.4455	13.0062	12.9072	14.3326	11.5243	18.669	18.6777	12.4907	20.183	16.596	24.0492	21.2473
508.849	-21.1178	11.65	14.7295	8.3474	4.97466	12.1134	12.1189	12.9354	6.8389	8.86531	10.8587	9.37309	7.30204	10.3266	9.85729	8.2009	7.17001	10.7092	6.53887	9.0751	6.31448	3.09817	4.24593	5.56093	9.27375	7.91057	9.89915	11.2008	5.9429	4.72569	9.39461	6.56487	10.9672	8.48443	9.23851	7.80726	7.86464	12.7339	15.4317	11.3606	11.1362	12.762	16.8085	12.182	11.1951	21.3311	16.8903	25.3815	24.7138
508.863	-21.0644	11.3947	14.1801	8.35875	3.67176	11.3185	12.1158	12.0548	7.57009	6.61646	10.6503	11.0018	6.14574	9.1664	6.97459	7.92681	5.79073	10.9611	8.46556	7.80883	7.24282	3.82632	3.64925	6.8149	9.54622	9.79858	6.81076	8.91518	8.39962	4.64239	9.13371	6.68836	10.9121	9.16246	8.85099	3.66812	7.21167	12.5392	18.0328	10.3514	7.22582	13.8632	13.624	7.68127	10.9997	22.9379	15.9581	22.8891	25.2013
508.877	-20.1754	9.83612	12.388	8.77674	2.40991	10.348	10.1395	12.1452	8.38338	5.94621	9.62653	10.6968	4.97648	6.60511	3.88739	7.72738	6.25637	9.88655	9.81816	5.37621	7.40077	5.63602	3.99809	8.61282	7.59295	10.4572	4.74924	7.1016	10.7202	6.01811	8.33588	8.44133	12.208	9.18904	9.21615	3.15421	7.11703	11.8764	18.8595	8.57063	6.02048	14.1323	10.2126	7.26005	11.722	23.8752	13.6436	17.1501	21.7132
508.891	-20.1524	7.50321	10.2666	8.51702	2.46468	9.17181	8.39396	11.9054	8.24412	7.46302	8.27901	10.1173	5.88949	5.41478	1.9393	8.63455	7.83142	8.44212	9.87909	4.88551	7.26887	7.96309	5.20603	10.8426	5.93267	10.933	4.51891	5.83424	14.1452	8.12586	7.76568	9.40641	13.5844	8.1775	11.9729	4.81459	9.07495	11.4341	18.8827	8.21477	6.38792	12.6891	9.42152	7.74837	13.0679	22.8495	12.97	12.6903	16.805
508.905	-19.371	6.79894	8.64655	9.7335	3.99284	8.67323	5.88431	11.3943	7.83078	8.28419	8.05884	9.61292	6.97849	5.4527	2.05705	8.80622	9.38928	7.47552	10.7808	5.13193	6.16572	8.80857	7.39428	11.4487	4.83038	10.6475	5.85617	6.76993	15.9459	10.9359	7.55566	9.38923	13.8601	6.57934	14.7535	6.32923	11.092	11.3898	16.3536	8.57182	8.08807	9.23179	10.5063	6.9675	12.8633	18.8981	17.1296	12.5609	12.9869
508.918	-18.5563	6.70506	7.85585	10.2227	4.93447	9.48144	4.7937	9.48523	7.31146	7.51855	7.43429	9.29388	7.07151	5.30524	2.27647	8.27209	9.64889	6.15577	10.0686	5.90859	5.73207	8.24117	9.10857	10.94	3.71903	9.52472	6.7265	8.09196	15.811	12.4288	6.4604	8.25054	12.6674	5.37292	16.1061	7.48952	10.1069	10.6811	12.8475	9.13922	10.3456	6.33062	11.1252	6.62027	9.84676	14.9472	23.4201	13.5143	11.8512
508.932	-17.2567	7.2165	6.40548	11.4236	5.419	12.0626	5.10884	7.36894	7.5621	6.64844	6.08127	9.61388	7.21033	5.06551	2.12046	6.24621	9.59023	5.23369	9.26774	5.96303	5.4502	7.52749	10.3517	10.8427	4.14556	8.44459	7.59219	9.34679	13.8582	12.7466	4.65816	7.32932	9.85982	7.63507	15.5673	8.13665	7.78804	9.90014	11.1382	10.8892	15.2552	5.2035	11.3505	7.45862	6.31412	13.834	30.246	13.7655	11.809
508.946	-16.8991	8.06111	5.36337	11.2524	5.03775	13.8035	6.09466	6.19309	7.28294	7.28693	4.33683	8.39783	6.79742	4.4872	2.6104	5.82196	10.709	3.88574	9.08473	4.47247	5.8804	7.17941	10.7862	9.78024	4.63507	7.0329	8.63905	10.1289	11.9431	11.6529	4.88265	6.41523	8.42976	11.6812	13.9684	6.86649	6.53397	8.83297	12.6037	11.394	19.3276	6.13877	11.8119	9.1282	3.81074	14.8526	29.9405	14.2739	12.1324
508.96	-18.7215	8.33055	5.3704	12.3813	4.6189	13.5775	6.94208	6.01439	7.22946	7.65879	3.13321	6.79535	8.61186	3.00993	3.94107	6.8269	12.9986	3.1294	9.00456	3.25557	6.43764	7.4589	11.0846	8.03893	5.70289	5.44727	8.18832	10.4178	11.4668	10.1537	6.55709	5.40142	11.0344	13.7666	13.597	3.32726	8.25605	9.51684	14.3527	12.6281	22.3273	6.49885	11.2187	9.66546	4.57757	15.6816	24.1918	14.2716	12.3656
508.974	-20.3001	7.33577	6.61388	13.2522	5.24723	11.3955	6.30197	6.54074	7.30345	7.18721	4.59179	5.46847	9.8816	2.85824	5.0641	8.4	14.4803	4.006	8.42506	3.23116	7.55288	8.82706	9.65533	5.09671	8.57771	4.09511	6.8624	10.6294	11.1868	7.48651	7.98358	5.34784	13.3731	14.0148	14.1088	0.288563	12.0549	10.035	14.1673	13.4965	22.7863	6.14526	10.2875	9.12388	5.04255	16.0831	17.3064	15.2379	12.2581
508.987	-21.6949	5.77163	8.31057	13.1411	5.98976	9.78168	5.22346	8.62182	7.3727	6.55845	5.13888	4.85256	10.37	4.63358	5.58104	8.93261	14.0905	5.56116	8.39967	3.72802	8.67396	9.26698	8.76405	2.62152	12.3074	4.3102	5.65835	9.23724	12.0134	6.8961	6.36834	5.26487	13.478	13.4053	16.1234	-0.425012	17.5641	11.5559	12.135	14.5264	19.041	5.11018	10.5167	8.34851	4.9949	15.005	12.3868	16.2198	11.0451
509.001	-22.7515	4.97704	9.07816	11.5582	6.28772	8.46938	4.39559	10.1038	8.27631	5.58905	5.58701	4.94483	10.3302	8.30461	5.36325	8.46612	12.4775	6.58846	7.8757	4.13932	9.87834	9.74211	10.1068	0.817005	15.7983	6.37486	6.14387	7.67074	12.9268	7.81224	5.26075	5.87797	11.7485	14.4272	13.8459	1.8058	20.7797	12.3072	10.0837	16.0138	14.7251	5.14701	9.02417	6.89976	6.38239	13.2223	9.60963	17.5787	12.0183
509.015	-21.9322	5.40324	9.01831	8.30549	6.49537	7.65684	5.01107	11.5202	7.72447	5.93628	5.05364	6.49405	10.4873	11.1106	6.49729	8.69559	9.17244	6.78714	6.87541	4.79822	11.3099	9.23457	13.0548	-0.440423	16.7021	8.58968	5.87974	6.04643	13.6468	7.44892	5.94126	5.42282	8.8982	17.9334	12.8217	6.79724	20.9366	13.6205	7.80165	15.7071	10.6298	3.89034	8.24609	5.73104	7.28296	12.1599	9.65144	15.2727	16.7235
509.029	-19.8242	5.9284	7.61526	5.75943	7.55745	7.96658	6.98227	11.6324	8.06187	6.38009	4.88392	7.87042	11.5232	11.0921	8.06887	8.84879	6.71228	5.94868	6.57659	5.51892	12.162	8.42322	14.8469	-0.853764	12.9005	9.54892	5.88277	5.24178	14.2971	7.52941	9.08864	7.27875	7.6316	21.0726	12.1253	13.1244	17.9892	14.1664	6.05138	14.3681	9.61425	1.90239	8.45146	6.27974	9.99756	13.3302	10.5837	11.6074	21.1543
509.043	-18.7932	5.32426	5.51852	4.81197	9.34608	7.92552	8.3165	8.96439	8.73601	6.87943	4.93437	8.76506	12.1558	9.32263	9.9704	8.68253	5.91326	5.10505	7.66634	6.65092	11.5543	7.73655	12.2723	0.268402	9.72362	9.77579	5.41789	4.09887	12.8836	9.31058	12.0584	9.86586	8.91452	20.7414	12.2908	17.6729	12.4613	16.3647	7.58883	14.3357	9.24477	2.33182	8.30756	7.15839	12.2847	14.6937	11.2582	8.2757	25.1415
509.056	-20.8927	4.04016	4.59881	5.53774	11.7811	7.49025	8.52966	6.32218	7.89766	8.24218	5.28829	8.29543	12.0482	7.30724	11.0249	8.46235	6.62651	5.41036	9.47096	6.19415	8.80296	8.25069	9.61365	0.996024	7.79261	9.7747	4.19644	4.26114	10.4069	12.1053	11.8057	12.5116	11.6224	18.9309	13.615	18.737	9.04953	17.5201	11.6977	13.8005	8.29061	6.23437	8.87097	8.28768	12.0011	15.0547	12.2155	7.46587	22.8881
509.07	-24.5419	3.26165	4.82677	6.59119	13.549	8.56833	7.68504	5.18706	6.25768	9.41414	5.02479	8.39871	10.2944	6.88104	12.1944	9.9487	6.3884	6.17568	9.72592	6.79752	5.8158	8.91382	9.26329	2.62541	6.84439	8.33848	2.31371	5.12564	7.90276	14.0648	11.1664	14.8114	13.585	15.9595	15.5913	15.4605	7.4854	18.3886	14.1299	12.3433	7.01267	12.5194	9.51843	9.42248	10.3356	13.5426	13.1693	8.36655	19.9437
509.084	-26.8956	3.82279	5.92635	8.12756	13.7394	10.1826	6.43529	5.37244	4.61069	9.56863	5.38811	8.22866	9.12244	7.02884	13.7789	11.1934	6.00325	7.65121	8.31001	7.68049	6.46995	8.37537	8.84022	5.37479	7.77391	8.34162	1.23098	5.41107	6.21309	11.8753	8.90823	14.9642	12.6422	13.6935	15.9318	11.484	6.53794	19.9075	14.909	9.81379	7.90774	16.19	11.5901	10.5991	9.06361	12.5076	10.8946	11.8554	19.8628
509.098	-26.957	5.87254	6.62318	8.955	13.1763	10.9925	7.253	7.10197	4.77652	8.70175	6.02314	8.45662	10.4379	6.01331	14.3193	10.7515	6.03296	8.84985	6.0604	9.77572	8.38088	6.41831	7.33561	8.04088	9.67868	7.71707	3.00156	4.31894	5.75632	8.18357	8.52038	14.2021	9.56825	12.6772	14.7179	8.15623	4.96312	18.6077	13.2636	7.50551	10.3986	16.1915	15.0751	12.0705	7.47992	13.2342	7.1743	15.473	17.9599
509.112	-24.1672	6.87586	7.38806	9.02187	12.686	10.6363	9.61766	7.60402	4.72337	8.21689	6.35275	8.29662	12.1971	4.21496	13.6603	9.62027	6.15105	9.67729	6.36657	10.9657	9.04875	3.75783	7.59414	9.11269	9.25205	5.86071	3.83527	3.34922	5.69648	3.86498	7.39887	14.3196	7.1447	12.3413	14.1017	5.51003	3.90558	13.4735	12.0765	7.56332	10.1104	14.1538	16.7931	13.1715	8.11571	13.8879	4.37652	17.0383	14.9313
509.125	-20.9277	6.83827	8.38133	9.90484	10.5509	8.83365	11.7902	8.26487	5.27002	8.22705	5.90851	8.41039	13.3225	2.67081	11.7623	7.89505	8.53991	9.96737	9.82056	11.959	7.83422	3.33681	9.90782	9.88731	7.57999	3.46245	2.48191	2.97499	6.45391	2.26563	5.98016	15.2212	5.91503	14.7827	14.0729	3.90636	4.81113	7.46759	8.90285	9.78981	8.34442	11.3457	16.7203	14.7148	9.45156	14.6937	6.70445	15.9074	11.1903
509.139	-17.968	6.04249	8.11351	11.4303	8.13306	6.38105	12.9457	7.79642	6.10135	8.34157	5.73371	8.80061	13.1231	3.08102	11.2337	5.73068	11.129	10.5006	13.4337	9.97406	6.05002	2.76163	13.5713	9.90406	7.40011	2.73202	0.436053	3.642	5.49068	0.694046	6.4337	15.4374	5.6054	15.4778	13.4418	3.63573	5.89505	4.99306	5.22718	12.9693	6.02556	8.4505	16.8591	15.6696	12.3968	15.6987	7.88828	13.9885	11.755
509.153	-16.8559	6.34282	7.56178	12.0134	6.73823	6.63753	13.4801	7.75656	7.39021	7.44801	6.63699	8.73027	11.2598	4.67875	12.5621	6.16941	12.71	10.0833	14.2153	7.47489	4.2334	4.01798	14.6903	10.2552	9.73345	3.7214	1.03468	5.24837	3.19213	0.658071	6.69839	16.5659	6.96383	13.6555	11.3772	4.09639	9.04956	7.20508	5.54934	16.3823	5.45341	7.8898	16.5939	14.2157	15.694	14.5828	7.19825	12.4465	13.0446
509.167	-16.9144	7.53671	7.89301	10.7902	6.66433	9.10959	10.848	8.5961	8.32168	6.41682	7.13633	7.55139	9.75823	8.26216	13.0876	6.35242	12.2865	8.88671	13.4427	7.16321	3.37246	4.37839	12.6518	10.4554	11.0458	6.3985	3.86682	8.17892	1.80204	1.06472	7.20151	17.8873	8.73864	10.3591	9.19551	7.24151	13.4202	10.6255	8.86018	17.6334	6.6472	8.28985	15.766	13.9889	17.0525	12.7487	6.97192	12.5543	14.2903
509.181	-18.2394	8.66416	8.00212	8.97768	7.91138	12.2046	8.71797	10.5407	7.74683	6.81839	6.77658	5.72808	8.62581	11.3322	11.6479	7.15091	10.3633	7.92358	10.2941	8.79702	4.02272	4.34307	10.1101	9.61895	12.2842	8.40222	5.71747	10.0181	1.04385	2.64678	7.18769	17.3485	9.3122	7.22647	8.65663	10.5403	15.4783	13.4617	12.0561	18.6783	8.40493	8.55378	13.5285	12.9837	16.1277	12.2178	7.48854	11.5688	14.5758
509.194	-19.0443	8.28528	7.89614	7.40178	9.07318	12.7015	7.03846	11.6818	7.46216	7.70676	6.19513	6.7624	7.71669	14.2802	8.11955	7.93341	8.47541	8.61295	7.2315	10.5016	5.97503	3.73732	7.63868	9.76404	12.5008	8.55272	7.24239	9.877	2.24347	3.59112	9.34808	16.2532	9.74467	6.20036	8.66949	12.8065	14.7889	15.5547	14.3484	17.7007	10.3579	9.71041	9.21453	11.7746	12.226	14.0076	11.0857	9.66127	13.6075
509.208	-20.5763	7.12779	6.78403	6.28146	9.24096	11.5793	7.02399	12.3841	6.87445	7.61288	6.09271	9.10233	8.16017	14.7882	5.84217	9.37167	8.79887	9.95658	5.87069	10.7609	8.44386	3.31425	6.42642	9.84345	13.5499	8.12751	8.68563	8.31471	3.51106	3.56141	12.4102	14.1517	10.3031	6.17573	7.66953	12.7499	11.9234	16.5307	15.4684	14.8026	12.095	10.4326	6.64773	11.1251	9.14895	15.9037	15.0069	8.89088	12.881
509.222	-21.6007	5.87405	5.27619	6.30339	9.32933	9.829	7.52257	11.5094	8.04133	7.43495	4.97163	11.4356	9.23242	11.6834	5.88398	10.7974	10.0463	11.1368	6.82129	9.67762	9.73812	3.83282	6.18594	10.1712	16.3329	7.32018	9.50292	7.08906	4.83427	2.80592	14.8534	12.7572	11.7511	5.63923	5.46443	12.7589	10.3139	16.6023	14.6237	10.4299	11.8194	10.6418	8.35652	11.1013	10.0487	16.3142	16.3758	9.00431	11.9707
509.236	-21.7851	5.98857	4.01434	6.68118	8.7494	7.51878	7.27117	9.65074	10.7349	8.03249	4.24196	13.4388	10.7106	7.96895	6.55964	10.1397	11.6633	10.9933	8.33421	8.28268	10.1155	5.63203	7.2222	10.3778	16.8451	7.01628	10.1463	7.30957	7.33647	4.07565	13.8697	11.8962	11.8684	4.80044	4.73638	10.8598	10.5341	15.3587	12.5598	7.43455	9.71407	10.7349	11.4305	11.271	13.8265	13.7224	14.5235	8.7018	14.5301
509.25	-20.98	6.67406	2.75681	6.52172	8.36145	6.14511	5.38995	7.71076	12.1282	8.54479	4.53992	14.3783	10.9812	5.93401	7.32291	8.7186	12.4524	10.0798	8.66502	7.34375	9.86992	7.62354	8.96902	10.8411	15.0583	6.03802	11.4019	8.34152	8.85058	6.53258	11.0835	9.94971	11.2357	6.54802	6.39363	8.36579	10.9947	14.6077	8.92867	5.23311	8.07647	12.5201	15.2108	12.2404	14.1497	10.7923	13.7281	8.35155	19.1736
509.263	-21.3312	7.39865	2.60901	5.8883	7.88945	6.45484	4.2693	5.95886	11.3382	9.75823	6.27454	14.7869	9.21211	5.20552	7.95675	8.59923	11.7539	10.3324	7.07701	6.2445	8.47109	9.53414	9.11216	10.9822	12.2716	6.23831	14.2499	9.64722	9.07702	9.09117	9.17446	8.53499	10.6404	10.4161	8.48335	8.21434	10.8305	13.3606	5.28973	5.943	7.79698	12.705	16.5474	13.0596	13.6215	10.0778	14.4058	9.29674	25.0931
509.277	-21.8149	8.84318	3.98311	6.51199	7.17544	7.61978	4.79024	5.23266	8.01076	11.9164	8.75448	13.1547	7.425	6.27345	8.72671	10.1723	10.668	10.8059	4.62052	4.38198	8.1887	9.29009	8.80286	11.7615	9.8413	9.71422	15.6893	8.71737	7.60083	10.9635	8.89985	8.40718	11.1065	14.5993	10.2333	8.69402	10.3791	11.3044	5.46809	10.3348	9.50307	12.5123	16.2729	13.2888	12.7534	9.95271	17.0395	10.6748	26.3842
509.291	-22.9554	9.18381	5.20974	8.44874	6.76415	7.83217	7.25106	4.7626	4.08975	13.1174	9.29098	10.5102	6.86808	6.59723	7.48518	13.3319	9.1112	10.4235	4.08952	3.77115	7.60131	8.48178	8.83019	10.863	8.20446	14.1528	16.4742	7.34403	8.52443	12.0431	9.91494	8.0768	13.0753	14.1965	11.7674	10.2179	9.72996	9.0633	8.80248	14.0277	11.4797	10.3452	14.4377	11.2035	12.7241	12.9366	17.5497	11.873	24.1455
509.305	-22.6109	10.0351	4.58012	9.49743	7.25689	7.97769	7.44811	5.83874	2.35082	12.7991	8.5437	8.52016	6.81331	5.93206	5.45023	12.9894	9.22496	8.24465	4.33357	4.02687	6.99523	7.756	8.76019	7.8853	7.80883	16.9034	14.6012	6.94236	8.50725	11.4835	12.7352	6.75359	14.108	11.3708	12.0064	10.8475	8.01998	7.55632	13.2716	15.5359	11.681	7.54268	11.7904	9.25114	14.0192	15.2535	16.725	11.1793	20.0193
509.319	-21.8251	10.6151	3.5243	9.95302	9.66023	8.73437	5.9097	6.88635	2.27584	12.1672	8.64612	7.82214	7.81285	5.93282	3.67143	11.0906	9.55739	6.0752	5.83406	5.05104	6.84863	6.42382	9.34239	5.25908	6.80204	15.4351	13.6204	7.6192	7.97549	9.46692	14.1055	7.13916	13.1825	8.97773	12.015	11.5401	8.05131	6.51906	13.5808	15.6441	10.473	8.40523	8.93201	9.88465	14.0403	16.0605	14.4968	10.3843	18.1041
509.332	-20.4305	10.599	3.60327	9.92881	13.1455	9.34434	3.66939	8.68243	3.56826	12.06	10.9133	8.24564	8.33184	7.64669	2.22581	9.48425	9.39522	5.45033	5.16078	5.6435	6.06581	4.83354	8.04176	6.43516	5.49298	10.1988	12.6905	8.15603	5.76077	7.17787	15.1883	8.9293	10.5529	10.0946	10.5025	12.2475	9.72574	7.35709	14.694	14.7517	9.28583	8.84548	8.87193	12.0435	13.8506	13.1617	12.475	10.2649	17.9269
509.346	-19.5243	9.09577	3.51727	9.11628	13.824	8.82696	3.8954	9.64285	6.22689	13.339	11.2844	8.51745	10.6504	10.1501	4.40001	10.2851	8.20499	6.84246	4.13672	6.52884	5.39328	2.96162	5.85826	8.01637	5.43982	6.58952	11.7152	7.5909	4.44652	5.79761	13.4612	12.4537	9.66536	14.0931	8.74089	12.3519	13.1281	8.85985	15.9062	15.6367	7.07898	9.39138	12.1367	12.2848	14.6854	13.3604	12.9305	11.8966	18.384
509.36	-19.3198	8.96947	3.03868	8.27987	11.9267	5.31388	5.43846	9.27802	8.67204	13.1583	11.3506	8.69582	12.179	10.8109	6.51545	11.5051	6.56459	8.84619	3.10833	6.89681	3.97316	2.89108	4.65983	9.42288	7.40822	5.3226	10.4194	7.59911	6.49898	6.33843	11.0963	13.2409	10.0284	18.2444	8.04007	13.6884	14.8078	9.85615	14.5479	15.5096	5.37818	11.0142	14.1908	11.9867	15.4455	15.3871	13.9859	13.3078	18.1466
509.374	-19.4229	8.93317	4.2048	7.58381	9.44751	3.05055	7.88209	8.59999	10.0923	11.7353	9.06734	8.74238	10.2382	9.20963	7.45893	11.2482	5.41953	9.58374	1.95862	6.5781	2.38839	3.43764	5.31484	9.63798	9.69176	5.58135	7.89361	8.35698	9.71043	6.07169	7.61528	12.8623	13.2208	19.1978	9.57504	14.6358	14.9211	8.64466	11.6711	15.903	5.17182	10.3705	17.5101	12.4249	15.6805	19.1325	14.3105	13.9573	18.6139
509.388	-18.7794	8.85344	6.13301	7.05822	8.29003	2.65093	8.30365	7.27364	10.8106	8.16159	8.33303	8.1699	6.59377	7.20245	7.7154	8.23137	5.59737	8.43532	1.89013	6.83814	1.2431	5.5453	6.31665	10.5456	10.9004	5.09714	7.79109	8.66088	13.3853	5.69195	4.71498	11.9152	15.8318	16.4887	11.2825	14.354	15.0501	9.2785	10.8362	13.9173	7.55053	9.77296	20.1009	13.9425	15.2559	23.0519	13.6362	15.5637	18.6839
509.401	-18.2397	9.29649	6.82627	6.68474	7.93179	5.28612	7.61773	5.26257	11.6755	6.72926	8.5653	7.02808	3.81976	7.15869	7.8202	4.8946	7.21973	6.50398	2.37889	6.95115	2.43732	6.32974	5.37621	10.3082	8.83603	3.47738	7.95877	10.4158	14.8105	4.88947	3.9434	11.3931	15.2703	12.3578	13.6198	12.6346	15.4279	8.68333	11.0262	10.8179	9.71556	8.22482	20.9208	15.0002	14.3855	21.3923	13.0299	19.6337	17.5265
509.415	-18.2115	9.45681	6.26741	6.66519	7.95794	7.62097	6.94511	3.17988	12.1674	7.50041	10.0505	5.43618	3.8405	8.23212	8.17488	4.31932	8.06748	6.29353	3.83855	7.67455	4.5735	5.92072	3.14734	10.0513	8.14158	3.73267	8.64339	13.0309	13.683	3.23071	4.61397	10.6934	14.9817	9.36632	13.0795	9.80851	15.7596	8.23877	10.5388	8.62962	12.1683	7.32662	17.6376	16.1956	12.6027	18.2633	13.6243	21.2914	15.3352
509.429	-18.2167	9.57803	4.94647	7.97911	9.24442	7.58532	8.16904	2.74774	12.3348	8.63986	11.419	4.28691	5.76557	9.67428	8.55926	4.5973	8.95823	8.69559	4.26	7.22092	6.00929	4.87192	2.13656	7.02505	9.62759	4.53386	8.53072	12.6374	10.7463	2.92691	5.84212	10.5143	15.4181	7.21945	9.76366	8.87855	13.708	5.9052	10.2366	8.43375	12.2448	5.90952	13.8625	16.281	11.209	15.7295	14.8743	22.4427	12.7592
509.443	-19.0778	9.68595	4.15544	11.0464	9.73241	7.32755	8.78495	3.90047	12.8005	8.41417	12.6172	3.65264	7.18342	9.50261	9.02306	6.51611	8.14721	10.8517	3.01372	6.79818	6.69316	4.5086	4.51052	4.55991	11.0463	5.73985	11.2273	10.0257	8.27618	2.29696	7.69709	9.62625	15.3571	4.57724	7.68107	10.7097	10.818	5.36848	9.15231	9.84069	11.5068	4.90069	12.3947	15.0815	10.7365	12.7839	18.1047	21.0886	8.4428
509.457	-19.8986	7.9736	4.0542	12.5801	8.87602	8.07051	9.27218	6.05782	11.9109	7.73021	10.942	3.58576	7.92434	8.35647	8.50535	8.94916	6.41217	11.732	2.10493	6.69295	6.7717	4.3271	6.44769	2.73844	10.8148	7.36783	13.9168	8.67861	5.91518	1.94574	10.5343	9.68805	13.5359	4.41108	6.64318	12.4007	10.0906	7.83556	7.23047	10.7995	9.76778	6.15832	10.7833	13.2841	11.09	11.3582	19.1675	19.167	4.71364
509.47	-19.7578	6.56039	5.72432	10.506	7.17382	8.76345	8.52026	7.20591	9.89241	6.00889	8.09135	3.92672	8.29144	7.02969	6.47083	10.4961	5.01031	12.8711	2.17925	7.25874	6.96055	5.01648	7.01196	3.38524	7.92658	8.50197	15.6972	9.31915	4.27218	3.91447	12.9712	8.0336	11.6037	6.69601	7.55101	15.0391	10.3916	11.1297	6.67959	11.3778	7.96738	8.2422	8.73788	11.64	11.004	11.056	18.1341	16.8876	2.92393
509.484	-19.8649	4.66309	6.92242	6.4678	6.04259	9.19872	6.18811	7.46087	7.43548	4.81823	6.42794	3.74252	9.0774	4.84966	4.5732	12.3203	4.95402	12.9223	2.60631	7.29666	7.76649	6.03319	6.0606	5.22086	5.36961	9.41475	13.7726	9.91042	4.36649	6.75568	12.898	7.28168	11.0515	9.2949	7.8372	17.3822	10.2011	14.1101	8.93395	10.647	5.65684	9.84943	6.34717	12.0467	12.5405	11.6713	16.01	14.9312	3.78421
509.498	-19.9764	3.68429	6.55835	3.92607	6.54668	9.2214	4.67281	7.71	5.93423	4.32127	6.85219	3.22676	10.0835	3.84936	4.22284	11.8862	5.34122	11.9822	4.11923	6.5631	8.61856	6.96899	4.9876	8.55254	4.82457	9.28608	9.98	9.74621	4.01267	8.67255	12.1543	6.21332	10.2724	10.2133	8.64941	18.1028	8.75895	14.8781	11.8855	12.0965	6.01475	11.7139	3.93344	13.4673	12.8365	10.6499	12.8556	13.3702	6.39737
509.512	-19.2663	4.09796	5.95227	4.64828	7.42965	6.85015	4.84253	7.86762	5.03484	4.62355	8.59069	1.91684	11.1995	4.53442	5.61454	11.4823	6.19177	10.9518	4.8946	7.19272	10.5393	7.66862	4.92969	11.2406	5.42438	9.08308	7.06964	9.20463	4.94144	9.8848	9.66311	4.24676	9.64864	7.91186	10.84	17.3461	9.2141	13.499	15.2142	14.9752	6.59165	14.4308	2.51602	12.4602	11.5969	8.71107	10.9278	11.7075	8.31759
509.526	-19.2412	4.88121	5.53709	6.45409	7.62044	5.16912	5.93941	7.60293	3.82971	4.57504	10.3675	1.57825	11.3403	6.29053	7.80042	9.80004	7.08219	10.0196	4.94538	9.87566	10.9155	7.48917	5.77313	13.0002	7.12691	9.58199	7.53548	7.49508	5.57549	10.3599	7.4566	3.18435	8.96553	6.38522	12.9595	18.0441	9.86123	13.5099	18.9396	18.5625	9.09827	16.3612	3.43269	9.24065	12.417	6.82976	11.3552	12.024	10.7102
509.539	-20.5847	6.03557	5.50823	7.86102	7.42879	3.6132	7.624	6.31839	2.83027	3.93094	9.4944	2.82174	8.84901	7.24934	8.55937	7.90748	7.51898	9.98045	4.45188	11.1031	9.29778	6.83653	8.90646	13.2298	7.67508	10.1677	7.49162	6.70362	4.76424	10.1483	4.23176	3.69308	8.75086	6.23709	12.8695	18.5067	11.0581	12.1994	20.9929	20.7824	11.1316	16.5609	6.80813	5.80915	11.6834	7.02909	10.4936	13.0071	14.0184
509.553	-21.9474	7.03899	5.87231	6.76458	7.07411	4.14581	9.58581	4.03627	3.25183	3.53834	7.82515	5.0424	5.9526	7.82182	8.17574	6.10373	7.17057	9.32663	4.38468	10.6516	6.89486	5.46708	9.84216	13.2317	7.95586	10.1848	7.95099	7.61036	3.73823	8.36238	2.9859	5.83628	9.07108	7.7728	11.9849	19.8472	11.7787	10.0667	21.8419	20.2979	12.3344	16.7868	10.5101	4.08189	12.0468	9.39246	11.0183	11.2514	14.9831
509.567	-23.1658	7.24663	5.41554	6.92371	6.69836	4.88056	11.1417	2.41618	4.57742	3.57983	5.26623	7.98959	5.23309	9.5064	7.08199	3.87647	7.31015	8.40844	6.60349	9.03233	5.47031	5.43067	9.77172	12.574	9.37069	9.01644	6.62919	9.46694	3.09294	5.6102	3.93726	7.32761	8.99989	9.0797	11.9258	19.4785	11.6891	9.24833	20.0779	18.9071	11.6899	16.9745	12.1547	5.46064	12.0264	12.5024	10.12	9.45628	14.4311
509.581	-23.4939	7.38859	5.23988	8.68922	6.54473	5.29897	10.823	3.42306	5.41339	2.97731	2.97514	10.974	6.73348	9.53104	5.39978	2.0805	8.04878	7.80464	9.45691	7.13621	6.58945	6.19945	7.60573	11.0466	10.902	7.23527	6.3335	11.1172	2.70295	3.43211	6.34914	9.75321	7.36813	8.5553	12.0618	15.992	11.0005	9.47326	17.6937	17.2769	9.32461	14.7382	12.4436	8.43052	12.8214	15.0969	9.8313	8.82946	14.3196
509.595	-23.6633	7.04137	5.05958	11.2962	5.99926	4.62602	10.4816	4.38966	5.84705	2.62695	1.61077	12.5096	9.17863	8.89287	5.0479	2.80195	8.87428	8.36382	11.6889	5.35342	7.19553	7.68893	6.32314	8.25112	11.7242	8.02003	5.89358	11.6796	3.61391	3.76334	8.46036	10.7269	6.84729	8.35155	11.7643	11.0024	10.4652	11.4144	15.4248	16.3098	7.13138	11.0472	10.1614	10.4976	12.781	15.3614	9.00504	10.5339	15.7663
509.608	-22.7819	5.92418	5.04078	11.6806	5.95897	4.63305	10.5121	5.50879	6.2807	2.89596	1.85752	12.3782	11.3422	8.03065	5.3705	4.80125	8.64049	9.32738	10.5474	4.75545	7.468	10.0242	7.07787	5.7942	11.1376	8.57286	5.46501	11.3328	4.28438	7.14581	8.48466	10.7774	6.90477	8.58177	10.7586	6.87266	9.2448	13.7806	13.7922	14.6655	8.36751	7.35353	8.89366	12.7668	10.518	14.1552	7.5254	14.5098	19.682
509.622	-22.6849	4.3675	5.27111	10.7421	6.57909	5.85892	11.1104	7.17814	7.31773	4.3459	4.18772	11.9715	13.5594	6.83254	6.06884	7.24479	8.603	9.97105	9.87599	6.26049	6.11691	13.228	8.98069	3.42802	9.86247	9.34823	5.51741	10.4334	5.82108	9.66291	4.976	10.8696	6.59352	10.4418	10.6969	4.98323	7.26116	12.5419	11.9317	12.337	10.7564	7.57878	9.346	15.3853	6.76288	12.0452	8.52071	17.8285	21.3838
509.636	-23.5129	3.76023	4.8179	8.4737	7.37639	7.34635	9.72344	8.56596	7.54568	6.06722	6.75993	11.2696	14.4146	5.80999	6.42816	8.18048	10.1683	9.46113	10.5197	8.44712	5.46546	14.1622	10.878	2.36322	8.42236	9.54453	6.12121	9.86439	7.72109	11.0546	0.928898	10.5654	6.7332	10.6337	11.6855	5.20146	6.65627	9.02576	10.4589	9.80969	12.3611	10.076	11.2882	17.8429	4.03046	11.8759	9.99884	18.0658	23.9458
509.65	-27.0308	3.68278	4.07841	6.27292	7.70644	9.77854	8.58832	8.50578	6.42104	7.86244	8.50545	10.6416	14.4796	5.54487	6.2283	7.31427	12.1864	8.30678	12.1601	10.6018	5.07059	14.3131	11.6014	2.36408	9.78554	8.48956	7.44064	10.4325	9.3239	10.8615	-0.235509	11.4452	8.92306	9.79838	11.2472	6.04845	9.11353	7.56372	9.72974	8.26944	12.9311	11.7005	13.3802	18.6516	4.72738	12.1414	12.6548	18.1186	26.7385
509.664	-29.1264	4.50115	4.29578	5.25858	7.37876	10.7197	7.60606	7.52277	5.10129	8.74109	8.61954	10.0438	12.9768	4.90941	6.35578	6.59043	13.0396	6.83102	11.7397	10.7535	6.08147	12.1804	11.2639	2.90069	11.8995	7.02633	8.79366	10.1385	11.2004	9.14639	-0.0442874	11.7686	11.3772	8.00164	9.3312	7.59141	10.949	8.41839	9.72077	8.11775	12.8317	12.39	13.3557	18.1461	7.7434	14.5251	13.9553	18.6232	27.9883
509.677	-30.1685	6.6209	4.66763	5.13347	7.02527	11.0991	7.74878	6.89595	4.38102	8.41536	8.51237	7.2987	9.72259	4.47727	6.96737	6.38906	12.8299	6.00121	9.55264	9.01505	6.07952	9.30232	9.56992	3.53819	13.3118	5.43292	9.29095	8.79647	11.2859	6.87917	2.32644	10.021	12.5353	6.05787	6.26819	9.69517	11.8817	11.525	9.91502	9.30106	11.5956	11.868	11.8502	17.1925	10.7023	16.3645	14.2494	16.5906	27.9074
509.691	-29.3555	9.99905	5.85526	5.41425	9.55923	11.609	7.89538	8.22823	4.76972	8.54641	8.8663	4.85549	7.59149	4.76702	7.69747	7.79524	12.0329	5.1581	7.45006	6.27507	5.91607	9.2926	7.99487	4.39382	12.6728	4.2387	8.29801	6.04125	10.2387	4.73706	5.00485	8.40364	12.3824	3.75596	2.4376	11.5679	10.3056	17.6182	12.8231	12.4165	10.2915	10.9009	9.62949	17.4307	9.15261	17.8259	14.5892	13.6156	25.7563
509.705	-26.8621	11.329	7.12812	5.62071	11.5997	10.134	8.04512	9.38496	4.92378	9.20066	9.35591	4.07181	7.19856	4.81315	7.92153	9.52563	11.1151	3.58533	5.16058	4.19669	6.03102	11.389	5.45399	6.31685	10.7258	4.50069	5.8278	2.99704	9.39651	2.44402	6.91568	6.23096	11.5264	2.80893	0.716935	11.0563	6.50598	19.7086	15.2373	14.2954	11.2222	8.51326	8.81135	16.2266	5.93446	18.8125	13.3024	11.2968	21.7282
509.719	-24.1803	11.3219	8.39861	5.04002	11.281	8.0314	8.34697	10.1182	4.50266	9.14556	8.22662	5.77866	7.62562	4.97077	8.14322	11.3272	10.8946	2.71608	4.06727	4.57244	6.28252	12.674	4.86866	9.2741	9.4823	4.23438	5.76373	1.93387	10.0981	1.39456	9.51403	4.76687	12.4873	3.60547	2.88628	10.2601	4.49576	20.2381	15.1622	15.7391	10.6272	6.8318	10.006	15.3822	5.33465	18.3539	10.9993	10.863	18.9887
509.733	-20.8453	10.3725	8.07678	5.02436	9.76763	5.63908	7.95394	9.59854	5.44591	8.15077	5.66651	7.79092	8.11869	4.63489	8.45134	12.1249	8.73773	1.97626	3.29189	5.66846	6.59971	12.5093	4.39903	10.453	8.49962	3.57743	6.183	2.85281	11.2508	1.32703	10.9244	4.24441	13.5501	6.09989	6.47824	8.37057	3.98357	18.5805	14.757	12.7374	10.4633	5.42358	11.6202	14.5014	8.25289	16.7862	7.75494	12.8411	18.5676
509.746	-20.5152	9.78286	5.79313	5.41577	7.37876	5.29812	7.16443	8.88605	6.81384	7.47739	3.46811	8.87602	8.94883	4.73655	8.97379	10.933	6.58513	1.87341	3.54567	7.05347	6.38191	12.9293	4.81389	11.2389	8.51917	3.21529	6.39616	4.75045	13.0492	1.03458	10.0277	4.84109	13.134	6.43544	9.57527	6.37008	5.00773	14.3143	15.7742	10.1182	10.0957	5.61242	11.2735	12.8902	10.9361	12.1614	6.60524	15.1205	19.6528
509.76	-22.4098	7.68731	4.48591	6.5658	5.37083	4.84296	5.23935	8.77337	9.68292	7.27872	2.46782	9.85439	8.46829	5.4498	10.6921	9.7403	4.27372	3.05553	3.28952	7.42922	5.82931	12.9249	5.3249	11.6277	9.58278	4.20619	5.91789	5.68842	13.4319	1.04862	7.41719	6.93698	10.9355	5.10164	12.1675	5.26348	5.32212	10.7318	16.6451	8.46682	8.97243	6.10279	9.88683	11.789	10.3791	9.79034	8.63814	17.5394	17.7688
509.774	-25.3181	5.86433	3.90209	7.09798	5.24615	4.42649	3.91808	9.66327	10.5881	7.07226	2.82282	9.62956	5.85038	6.28545	11.5286	8.58162	3.94011	4.51994	2.96218	7.47146	4.22089	12.0197	6.22267	10.6872	8.98804	6.05153	6.15946	5.22495	12.3257	2.27796	5.40612	9.21706	7.46827	6.09329	12.4323	4.76371	6.87523	9.08617	17.2238	7.22367	7.3773	6.0195	9.89579	11.5191	7.23565	9.9846	10.142	18.8842	15.3764
509.788	-28.0971	4.50471	4.03152	7.32323	5.94967	3.60964	3.7852	9.16307	8.8879	6.11659	3.6991	8.73255	4.46029	6.80045	11.4047	7.33544	4.80623	5.69655	3.09279	7.2381	3.94044	9.20432	7.28746	9.5872	8.12084	7.37366	9.73229	5.38992	8.7348	5.65103	5.09487	9.37036	6.11805	7.86972	10.5382	4.90362	9.00666	8.07473	16.288	7.11541	6.8287	5.74498	10.2219	12.5672	5.84048	9.62289	11.2256	18.9027	13.5425
509.802	-29.8863	4.28961	3.95287	7.31502	6.71726	2.75173	3.38287	8.08964	6.37663	6.04853	4.61491	7.43861	3.90889	6.46025	9.56992	5.71502	5.20899	5.33637	3.56479	7.19239	4.66892	6.72989	7.81262	10.1733	6.56189	7.24272	13.2199	6.08794	6.18409	9.15157	6.84396	8.53936	6.49067	7.63431	7.5065	6.0219	10.0212	7.7435	13.6821	8.53185	7.73241	4.61602	10.6959	15.3327	7.46208	9.77577	10.6821	16.1659	12.4598
509.815	-31.0126	5.31605	4.24964	7.72912	7.30691	2.65439	3.54319	5.52716	6.23856	7.07065	5.59176	6.93301	5.95161	5.33647	8.15628	4.16612	4.93252	4.40337	5.07966	7.05983	6.23856	5.96349	8.13013	11.5552	6.71832	6.52364	14.7742	7.93015	5.62414	11.443	9.80292	8.33755	9.30098	6.55623	6.36576	8.21275	10.3257	7.57724	11.8282	10.9544	10.3962	3.03471	11.7873	17.1444	8.1816	10.1272	10.5135	13.4495	13.3631
509.829	-29.0292	7.01393	3.8027	8.37744	6.63235	4.45198	3.49231	3.30488	6.74611	8.75794	5.56442	6.81806	8.34988	4.78322	7.05551	4.79878	3.8028	3.73118	5.00609	6.1706	6.46576	5.90796	9.08852	10.8024	6.69402	7.13479	14.4159	9.60458	5.51978	11.7155	11.8316	7.76702	11.5717	6.30829	8.54052	8.09423	11.1874	8.68061	11.781	12.77	13.367	1.51519	13.7991	17.8905	8.06546	11.1316	11.403	11.5643	15.2339
509.843	-26.2843	9.36952	3.53564	9.4821	5.76537	7.88641	4.26379	2.50402	8.02675	10.168	5.46039	6.84896	10.3478	5.21341	6.8604	5.76072	3.12748	3.07346	5.79281	6.18778	6.15332	5.67763	9.34348	9.27261	8.64642	9.20129	13.0305	11.0498	5.47678	11.0588	11.6283	9.19826	13.4118	6.89244	10.7369	8.19751	13.0745	12.8376	13.0203	12.3636	13.7784	2.68716	16.7064	17.1839	7.34984	12.1424	12.6405	11.2874	16.6556
509.857	-25.1722	10.7627	5.20964	10.2376	3.72838	8.79909	4.41861	3.21024	8.82135	9.93692	6.74255	7.97122	11.167	5.94232	5.75142	6.69846	3.00864	3.56146	5.71611	6.07672	6.74654	4.71331	9.70798	7.68537	10.8038	10.6699	9.64652	11.8044	4.97355	10.274	9.92457	12.6633	12.3005	9.26748	10.2286	7.36671	13.057	16.9195	13.9334	11.1303	13.3526	7.42212	17.3407	12.5155	9.61468	11.229	14.2671	11.4477	18.3092
509.871	-25.5949	10.1746	7.19684	10.597	2.46567	7.49382	4.63014	5.18771	7.0042	9.53925	8.73331	9.30189	10.3434	6.58945	4.49304	6.28361	3.56004	4.67865	7.06125	6.36063	9.19093	4.61435	8.86498	8.8597	12.6279	9.19255	7.77621	12.2982	4.1688	8.47984	7.49745	14.6368	9.18788	10.9301	7.88485	7.67038	10.8744	16.2026	12.3476	10.2775	11.9903	13.7833	18.1557	7.41269	12.5196	7.97754	16.1879	10.9887	18.5614
509.884	-25.7724	8.95964	9.18955	10.567	3.01665	5.78535	5.28634	7.60316	4.39127	10.4203	9.60688	9.56464	8.15984	6.51977	4.36285	5.52584	4.3312	6.22797	8.0314	7.03012	12.3889	5.17549	6.81675	11.0078	12.4238	7.22491	7.89473	13.4502	4.36078	6.77688	6.05843	14.4644	7.58161	10.4151	4.92057	8.83262	8.91291	11.9321	9.87937	10.5383	10.238	16.6148	18.7314	4.22577	13.6188	4.11895	16.3855	10.6144	17.8614
509.898	-26.1633	8.97218	10.0534	10.5611	4.17456	4.42293	6.80088	9.98813	2.36919	10.8297	8.38057	8.76021	7.09268	5.67937	4.54553	4.94991	5.46167	7.07972	8.89169	9.11282	14.3441	5.90321	5.19158	13.0271	10.7262	6.29667	9.69901	15.2287	3.86728	6.1223	5.72017	14.0652	6.15597	9.21855	3.81991	9.10822	6.80904	7.85319	7.7338	10.0573	9.50049	15.9294	16.7287	4.68363	13.4471	1.72953	18.3775	9.47217	17.373
509.912	-24.8543	11.207	10.5196	9.1569	5.90614	4.17931	8.91761	12.0106	1.5922	10.346	7.5015	8.24089	7.61589	4.72326	5.35579	6.24265	7.94983	7.53022	9.59359	11.628	14.3339	6.51404	4.248	13.6039	9.57067	7.11632	10.0573	15.5326	2.87876	7.35335	4.63658	12.8758	6.54231	7.09793	7.14717	10.6336	5.38406	4.46575	7.80585	8.08847	9.74325	12.0564	13.7928	8.71474	12.7777	2.85319	20.1588	7.9733	15.6255
509.926	-23.7309	13.084	9.77347	7.63848	7.29827	4.6928	8.69311	13.9373	2.35708	9.00868	6.90752	8.53226	8.82221	3.68116	5.8453	6.61451	10.6432	7.68547	10.351	13.0166	11.7041	6.32281	3.69195	12.2975	9.05448	7.62928	8.44462	14.8589	3.57947	9.31483	3.86975	11.5466	6.04125	5.12349	10.716	11.7335	5.06774	1.37228	8.33997	6.6635	8.70342	7.69241	10.7645	11.0421	12.3578	7.58631	20.4478	7.74719	13.7607
509.94	-25.2215	13.7011	7.10814	6.92717	7.41916	4.74097	7.73582	15.0671	3.76759	6.3977	6.92632	9.55728	9.27812	2.74774	6.03135	6.73216	12.7115	6.36258	9.47475	12.7862	10.3746	5.40506	3.89019	9.37642	8.01865	7.71917	7.03725	11.8573	5.37317	9.16984	3.98945	7.34804	4.90711	4.47906	13.2963	12.433	6.33908	2.23569	10.1609	9.38857	8.66204	5.76615	10.7729	12.0272	12.8013	11.6847	17.3402	9.11221	13.5388
509.953	-26.7465	11.8206	4.63209	7.73236	6.94175	5.7659	7.17857	14.0801	5.11435	5.07049	6.88332	10.0825	7.84925	2.75087	5.45369	5.59575	11.7081	3.82754	8.33217	11.712	9.50175	5.62912	5.34554	7.81305	7.6577	6.43259	7.10369	8.52412	7.02255	6.98364	3.60236	3.61749	4.01507	5.83047	10.2986	12.7422	8.6588	4.63623	12.3729	13.006	10.3314	6.68272	10.5925	12.5038	14.2693	11.3491	12.8355	10.9551	12.6504
509.967	-27.9121	9.78178	2.97256	9.54561	6.36657	7.59634	8.06705	9.81538	6.19556	4.04837	7.19618	10.9863	5.60904	3.42738	6.07695	4.74757	8.40399	2.87618	7.22438	10.2672	9.89165	6.57972	7.67996	6.93635	8.04987	7.25257	8.19312	5.67232	6.56037	5.82464	3.27037	1.91141	3.07819	8.82704	7.68921	12.9165	10.2422	8.10004	14.0904	13.2904	12.4617	7.38776	10.2316	13.6331	16.0665	9.36058	9.71751	11.7927	14.527
509.981	-28.4434	8.73298	3.43873	9.98164	5.69243	9.26526	9.42905	6.12285	7.02063	3.46152	7.39875	9.74818	3.96982	4.80504	6.37178	2.92145	5.97688	4.50211	5.24885	9.87338	11.1618	7.80052	8.5007	5.85665	9.11855	9.16004	8.96114	4.93207	4.82803	5.59345	3.73136	3.22608	2.73885	10.6516	5.78682	11.6577	11.4258	10.7834	12.5309	11.2637	12.1531	6.61888	8.96659	14.9806	15.6673	8.76077	12.1302	10.7099	16.5751
509.995	-28.0632	10.4191	5.5574	8.56962	4.62408	9.67352	12.2472	3.92682	6.14662	2.15904	8.86122	8.36112	4.86803	5.25868	7.43818	2.33806	5.08764	7.34299	4.88283	11.156	14.5662	8.85786	7.26154	6.98086	11.4261	11.195	7.87527	6.24978	4.13975	7.63143	4.55091	4.10991	1.71715	9.61698	5.84937	11.4712	12.1925	14.8303	9.93286	10.6136	12.5178	6.44246	8.43873	16.1035	14.2248	7.40082	15.6112	10.3655	21.3738
510.009	-27.5423	12.9866	7.63264	7.21821	3.13925	10.0419	13.3015	3.78767	4.20318	1.13844	8.53701	7.00107	5.6583	4.66665	8.32785	3.18937	7.65315	9.80532	5.57814	11.8883	15.2165	10.1479	5.58289	8.14537	13.5338	12.4706	7.30009	7.55225	5.81299	8.43727	7.0422	4.29724	2.3538	6.6471	7.90971	11.621	10.47	17.2007	8.69251	12.4038	10.7371	7.38528	7.53242	15.4198	10.9175	5.91566	18.4771	11.6176	24.1771
510.022	-26.9006	13.6769	9.32663	5.37093	2.09747	10.7071	11.8839	4.13295	3.16583	1.03592	7.07487	6.62684	6.52874	4.62246	10.0551	4.90324	10.2848	10.2718	7.81219	11.1626	14.8891	11.4133	5.579	8.3757	12.5813	12.006	7.40175	8.88173	7.25591	7.81585	9.50529	4.61476	2.92011	4.76427	10.2258	10.6157	7.77811	15.8922	8.79535	14.7371	8.78823	8.70168	6.25306	14.2858	8.5649	4.24588	17.9229	12.7475	25.7291
510.036	-27.0072	11.7261	10.3042	4.76086	2.34304	9.32198	8.74313	3.29417	4.98027	2.38096	4.60897	5.36726	6.4556	4.31791	10.9166	5.32123	9.89413	9.49051	10.1643	10.601	12.896	11.8783	6.80801	8.12074	10.6922	9.36379	7.81661	10.6289	7.49791	6.62823	9.81773	5.42577	4.60783	5.32194	10.9293	10.9895	7.44256	11.4499	9.39873	16.7082	9.00818	7.53964	5.80698	13.2828	8.04709	4.00734	14.6772	15.1963	25.6864
510.05	-26.0889	8.3542	10.4563	5.14871	3.09421	5.59262	6.05631	3.10057	6.99998	4.3028	3.12187	4.54058	7.17782	5.22399	11.5574	5.03419	8.59317	9.26839	11.7629	9.0345	11.0871	10.1918	6.86192	7.63037	8.93251	7.04341	6.83122	12.2623	5.40463	6.56957	7.50016	5.50788	5.28316	7.20952	11.6055	10.9938	8.36216	8.04745	8.61202	14.9501	11.8344	7.76328	7.66561	12.5411	8.7181	4.05509	9.57621	19.0075	23.133
510.064	-24.5748	5.37449	10.504	6.9799	3.601	2.99805	5.21202	4.75815	8.49216	6.19341	3.81912	2.97256	9.41922	6.60317	11.121	5.41188	8.66156	9.4944	11.9455	6.45755	9.21946	8.69483	6.10406	7.57991	7.14475	7.14237	5.88062	13.6074	4.3488	7.66601	4.8803	5.81092	5.63385	7.35181	11.4142	8.87835	9.52581	5.59527	4.79319	11.2399	13.7904	8.36807	10.4119	12.4924	9.03215	5.05344	5.5197	19.5242	19.9969
510.078	-23.4517	4.78829	10.8035	8.28205	3.0915	2.55813	6.18919	6.1893	9.73683	7.46196	5.78449	3.07314	12.745	8.37214	10.4613	6.10633	8.4241	10.0637	10.578	5.53082	7.18646	7.19401	5.32588	6.8913	7.00635	9.7338	4.59998	13.6231	3.74434	6.87617	4.97656	6.63437	6.55506	6.55127	10.6528	7.83515	9.18992	5.60942	2.20219	8.87713	14.5686	10.157	11.0954	13.8494	9.07136	6.4863	4.12853	15.408	17.2211
510.091	-22.8199	5.04401	10.7815	8.96947	2.57066	3.28391	7.77525	8.29695	10.8067	7.68526	7.2959	3.93503	13.4613	8.17184	9.6113	7.66106	7.17857	9.34229	9.60114	4.87548	5.3705	7.75514	5.82911	6.0603	5.63344	11.7434	4.28322	12.3624	4.24962	5.5119	5.45753	5.98671	6.65273	6.79987	8.37923	8.43118	8.24948	6.23277	3.04282	8.96194	13.7825	9.79769	11.7104	14.1884	8.04729	10.2563	6.02703	12.2387	14.7572
510.105	-22.6166	5.39361	9.21817	9.27878	2.74352	3.73873	8.0932	10.3179	11.0069	7.796	7.62248	5.04012	12.7235	7.5567	8.1767	8.81152	6.84226	8.98135	8.65249	4.15877	4.61501	8.13488	7.28099	5.94957	4.89438	10.9671	4.15185	10.5007	5.89045	4.22812	5.09929	4.98793	6.64604	7.97486	6.13622	8.66507	6.33229	7.96198	7.31128	8.89075	13.971	8.82019	12.801	13.1792	6.85113	13.7865	9.61865	9.66281	13.3089
510.119	-23.9708	5.44482	8.19756	8.11308	3.70978	2.79559	8.12215	11.9799	9.61789	7.52979	6.50961	3.56318	12.7759	6.46295	7.63403	9.50294	6.95138	9.01495	6.18076	3.1656	4.79175	9.67092	7.22622	6.5752	5.28427	8.42345	4.04511	9.75194	6.6467	4.88778	3.49325	4.10258	6.17522	9.08654	6.47523	7.42159	4.13042	9.72003	10.8278	10.756	15.3978	8.74359	13.5517	13.8573	7.02788	15.9117	11.636	9.84789	14.5708
510.133	-24.2203	6.13377	7.86752	6.68032	5.54065	1.81917	10.2334	12.5184	9.42905	8.02372	5.24691	2.5336	12.3113	7.1453	8.64642	9.4338	7.31664	10.5897	4.34956	3.27785	5.14287	10.1801	4.7748	5.98047	6.23141	6.26923	5.83406	8.87567	6.43787	5.94901	3.19367	3.1993	6.85843	8.48122	7.38445	5.44217	4.51059	11.8786	11.0311	12.706	15.5073	9.45014	13.5814	15.6601	8.12043	15.7587	10.9962	10.9531	15.8865
510.147	-25.2615	6.75	8.23116	7.97901	7.63858	2.03697	10.8896	13.1042	11.0397	8.63963	4.8824	2.81946	10.0195	8.38057	8.68543	7.78756	6.78835	11.4813	4.23342	3.94335	5.46817	9.62911	2.88333	4.09806	7.12615	5.73543	8.53958	8.08852	5.55176	6.06591	3.6202	4.60505	8.4809	6.89754	8.99903	3.71297	6.61706	10.7015	8.41076	14.0828	13.5854	11.4736	13.3249	15.7586	11.0785	14.4366	9.3932	12.065	15.3807
510.16	-26.5975	7.24156	7.94844	9.72193	9.96878	4.00072	11.3065	14.8869	13.2495	9.8225	6.04302	3.04277	6.88493	10.0135	8.08001	6.24763	5.75835	11.7504	5.93833	5.24269	5.38563	8.24443	2.23264	2.672	8.57728	6.58318	10.5065	5.86193	4.87374	5.3949	6.17004	6.16876	10.0228	7.81648	10.3954	5.08653	7.95713	9.22696	5.7302	14.5403	12.8287	13.3372	14.0096	13.1487	13.118	12.1862	8.24728	13.6705	14.6532
510.174	-28.8946	6.72428	8.54987	10.235	12.2438	6.67027	10.2558	15.4355	12.9105	11.4996	7.10122	3.51747	4.91416	10.2716	6.81493	4.57709	5.83181	10.7341	7.03909	5.13703	5.35711	5.85632	4.15771	2.22581	9.81914	6.13657	10.7641	4.90345	4.73923	5.4352	9.88245	7.52211	10.6202	8.06518	9.94488	8.06409	8.153	9.03726	5.42004	13.3661	10.952	13.571	12.1401	9.8705	12.987	11.5755	7.76697	14.5586	14.9499
510.188	-29.8314	6.13073	9.53179	9.76417	13.2647	8.94646	10.2543	14.4931	8.96806	12.2148	7.32809	4.1349	4.81876	9.29909	5.11586	2.92416	6.66941	9.52929	6.96833	5.15032	6.15959	3.87021	6.23727	3.98387	9.6693	5.50111	8.80266	7.27741	5.52519	6.80151	12.7562	7.51628	10.5044	8.4836	9.1304	9.13904	6.93642	10.5736	5.54439	12.0652	10.5144	10.9331	9.23979	6.35429	10.7539	10.8553	8.01263	13.1275	17.3544
510.202	-30.1885	5.03547	9.23307	7.97792	11.0357	10.4132	9.55943	12.04	4.5853	12.3513	7.64603	5.22508	6.48185	9.26549	4.44291	2.3708	6.5537	8.15045	6.26405	5.35365	7.60768	4.02341	7.38341	5.65161	8.13792	4.56888	6.55143	10.3986	5.98888	8.42744	11.6609	6.81091	11.1953	8.27866	8.11768	9.16648	6.77956	11.7369	4.04248	10.3557	9.5825	8.67381	7.68107	5.70716	8.48365	9.92558	9.21094	12.6659	18.5981
510.216	-30.4968	3.8741	9.23426	7.07226	9.025	9.71491	8.30256	7.7921	3.19511	10.4258	8.57589	5.42646	9.30826	8.75988	3.58187	2.28513	6.31721	6.92371	6.19362	5.57069	8.5223	5.09555	6.78317	5.98986	5.89058	4.28345	5.18511	10.1378	5.77886	10.0932	8.90333	4.31584	12.2792	8.92503	6.42208	7.97939	6.95317	11.2079	3.78957	9.46841	9.43935	6.46611	6.72971	6.06735	6.48673	7.85077	11.0094	10.5927	18.1184
510.229	-30.7284	2.97632	9.46416	7.59234	8.93468	8.5438	7.5904	4.75017	5.45174	8.25082	7.69951	5.38227	10.5083	8.88229	2.59335	2.42472	6.54991	5.37007	6.67729	7.14972	8.81087	6.95019	5.99797	6.09941	4.41083	4.4778	5.10538	9.21501	5.00738	10.9511	6.88751	1.52085	13.7057	9.59884	6.12477	6.84739	5.61515	8.64077	5.75569	8.66744	10.2781	4.48323	7.60879	9.6567	5.77856	5.8424	15.4947	9.40507	18.4837
510.243	-29.3881	3.75407	10.4308	7.70492	8.98319	7.61038	6.44891	4.10769	7.86795	6.00866	6.08288	5.02446	10.6342	8.07559	2.75173	2.39933	8.22899	4.32634	6.82465	7.29049	8.24736	8.76226	4.92734	5.40852	4.35174	4.96461	4.77382	7.86512	5.24365	10.6054	5.85005	-0.397955	14.6168	8.93842	7.03811	7.63021	4.04172	5.51089	7.31118	8.89378	11.6131	4.66733	7.99944	10.4935	6.88354	4.21637	20.087	10.0783	17.4244
510.257	-30.5321	4.52479	10.8726	7.43818	8.22889	7.7128	5.51667	5.00556	10.8191	4.51961	6.38549	5.22152	9.55923	7.34009	3.65933	3.74025	9.50607	4.02795	6.44966	7.7249	7.90402	9.34219	3.72577	5.99439	5.24291	5.86044	4.13565	6.58048	6.76013	8.81799	5.21384	-0.848458	15.3754	8.10126	7.44357	9.26273	4.15991	5.06427	8.02638	9.14831	13.3568	4.36505	5.98287	10.298	7.16033	4.67531	21.8588	10.2144	17.0335
510.271	-30.2962	5.68261	9.39729	6.68972	7.91019	8.72282	5.85536	4.63456	11.2747	4.50395	7.20515	6.71564	8.58908	7.12229	4.42184	6.53738	9.80404	5.72151	6.07824	7.9951	7.06524	8.28874	3.99218	8.21472	6.68118	6.68593	4.56693	6.77203	7.9805	6.74404	5.75542	0.497772	15.1392	6.62237	6.63449	10.9238	4.81805	7.35019	7.54897	8.33189	13.8887	4.30325	3.89087	8.0742	8.86827	6.40712	20.1111	9.41427	15.721
510.285	-31.4066	6.92447	7.39562	6.88407	6.53804	9.36649	7.93179	3.23237	10.9623	4.518	8.47802	8.15153	7.49187	8.76345	5.05687	8.22823	9.08139	6.91768	5.77292	6.77862	5.80685	7.20677	5.75779	10.494	7.65922	6.5296	5.75132	8.18405	7.6148	5.29258	6.47882	3.28454	13.3123	6.17737	5.45637	11.7984	7.04844	10.3338	6.70748	6.64816	11.9969	4.97113	3.80811	6.47604	10.1312	7.4328	17.3448	9.00211	15.1467
510.298	-34.6872	7.7894	6.63742	7.43429	5.12678	10.3257	9.30978	1.63345	11.1144	4.63878	8.84133	9.255	7.62367	10.5075	6.48963	8.70413	8.98049	7.30088	5.6866	4.82546	3.85401	6.28588	8.87438	11.3911	8.54143	6.75528	7.14616	10.4509	6.13354	6.38201	7.74456	5.98067	12.429	6.21529	4.85656	13.6289	6.83011	11.0025	6.68252	7.00132	7.32521	5.33207	8.27156	7.01967	11.6207	9.58161	16.0024	9.28062	14.704
510.312	-37.5464	7.5286	6.89314	8.12799	3.80508	9.84714	9.45519	1.41371	12.4537	5.64135	7.83834	10.0159	7.56112	9.66597	7.24156	7.73905	8.15381	7.40415	4.89243	2.71391	2.06387	4.24585	11.9084	11.4997	9.14599	6.06234	7.6792	11.5002	5.39803	6.91884	8.31466	7.16041	11.6165	6.99337	4.8988	11.7206	5.57281	10.7335	8.33621	6.49572	4.60359	5.10758	13.9014	9.00891	12.6753	9.59296	14.4618	11.7317	15.66
510.326	-35.6099	5.80728	6.23068	7.89841	2.49083	7.24749	9.19397	2.85155	14.5328	6.79646	6.91745	7.76618	6.96833	7.22827	7.30098	6.23315	7.25949	7.94541	4.80482	2.00574	2.37793	3.37228	13.1644	10.3	9.59099	5.9528	7.55723	11.4908	4.87644	6.882	8.35766	6.19425	11.2689	7.04998	6.09885	7.77629	3.69462	8.56364	9.83228	4.77937	4.87131	5.82385	17.1578	10.1366	14.3267	8.19693	13.9707	13.1437	18.0172
510.34	-34.0329	4.62441	5.5049	7.37715	1.72443	4.58606	8.82254	4.53257	15.7442	8.10293	6.34692	5.53451	7.43601	6.02465	7.95048	6.77397	5.96243	8.08153	4.83799	2.34822	3.96831	5.18317	10.8432	8.77219	8.9982	5.77487	6.26254	10.4842	6.11333	6.99187	6.37673	5.43724	11.0408	6.78595	6.63849	4.52638	2.8809	6.88251	9.80798	2.31338	7.83407	8.0147	15.7686	9.66524	12.6399	6.71329	12.0601	12.6009	17.7232
510.354	-34.1696	5.3275	5.43727	8.23667	3.10684	4.39991	8.91609	6.63245	15.779	8.18741	5.49874	5.12743	8.99971	5.31767	9.1205	8.46331	6.45593	9.01181	4.90562	3.02819	5.22907	7.18689	8.11025	6.98356	8.8383	7.57246	7.02742	8.014	8.2965	8.21548	5.26277	6.82506	12.4004	6.74447	5.5362	2.80819	3.23364	7.49409	9.88998	1.3764	10.7875	11.1227	14.401	8.65436	9.85343	6.51699	12.037	12.7591	18.7184
510.367	-33.47	5.93011	6.06063	7.25755	5.24981	5.09014	7.61286	7.17792	13.6702	8.53701	4.45772	5.9283	9.21395	5.2508	10.072	10.3931	7.09647	9.09349	5.83159	3.86265	4.693	7.72576	5.66002	5.28018	7.91039	10.1443	8.63768	5.63183	9.66898	9.96034	5.63862	8.15302	11.3685	6.61936	3.67962	4.2214	5.38624	8.18811	8.15019	2.37972	10.829	14.8375	13.0198	6.29174	8.24316	6.91629	10.1436	13.1294	17.5797
510.381	-32.6134	6.49049	4.78862	5.39513	7.2868	7.48452	6.999	6.08493	11.5074	8.8354	4.00721	7.13623	8.61836	4.72953	9.33527	11.5576	7.46443	9.65031	8.71353	4.70651	4.1377	6.83933	5.51374	5.5883	8.08714	10.1925	11.1027	3.56057	9.34941	9.49817	5.99449	9.13528	9.96239	6.87314	3.66514	6.72792	8.89694	9.25874	6.16494	5.56232	9.73807	16.7157	10.8	4.04536	10.5428	8.76011	8.20524	13.2596	15.5772
510.395	-33.0514	6.9437	3.73949	3.71334	10.0233	7.88262	8.48026	3.76759	9.24225	9.71491	4.08975	7.48626	7.95276	4.72715	8.06596	11.8497	6.93496	10.1692	11.9098	6.38602	5.07339	5.61465	5.66661	6.44587	9.08894	9.32607	14.0754	2.65502	8.98966	7.16094	6.4168	9.18843	8.92233	6.50128	6.27138	9.14725	10.9374	8.66434	5.5835	8.71413	7.88808	16.4979	10.3508	2.18964	13.9256	10.6059	7.89594	15.458	14.0171
510.409	-34.583	8.36976	3.66873	3.23356	11.9832	7.85324	11.4791	2.49007	7.45016	8.94969	5.60234	7.22157	7.68094	5.43219	6.37274	12.8823	6.4919	11.584	12.4193	7.94821	7.46216	4.98123	5.99234	6.38181	9.53005	8.17798	15.317	4.14093	9.06128	4.23956	4.73999	8.32815	8.49494	5.17493	10.9439	9.6614	11.2971	8.15992	7.04164	8.82757	6.83226	14.8399	9.61726	3.06321	14.17	12.4117	7.42674	15.7814	14.0121
510.423	-37.4296	9.05838	4.31434	4.79413	11.605	7.6025	13.0056	2.44513	5.14264	7.66667	7.00852	5.70984	8.46495	6.58579	4.90238	12.9811	5.8236	12.4541	10.2174	8.55277	8.05927	3.67282	6.81859	5.48835	8.12235	8.33464	14.3552	6.30564	8.76418	3.29836	4.75404	7.89644	8.84411	4.18835	13.8806	9.21867	10.9577	7.24259	8.02617	7.06509	7.58969	13.1713	9.18869	5.99161	13.8974	14.1017	6.48241	18.4225	16.0769
510.436	-40.431	8.79055	6.13073	7.09452	10.0016	7.29352	13.422	3.50916	4.14429	7.40188	6.73012	5.25393	8.48375	6.33871	5.05915	13.2021	5.40518	11.4301	8.5007	7.91148	8.34048	3.74748	9.01894	4.73524	5.93886	8.41978	10.7112	8.56811	8.58473	4.98997	5.76762	8.12559	9.26642	4.97161	13.1255	7.18297	10.6296	6.43557	9.0874	3.98329	8.63493	11.1994	10.0857	7.33589	12.8604	13.4459	7.89205	19.5082	18.0943
510.45	-41.844	7.33208	6.91906	9.46924	8.07882	6.77496	13.8282	4.59783	3.86038	7.37444	4.90789	5.32199	8.68091	6.14791	5.58582	12.3852	5.15649	8.72411	7.26035	7.74294	8.36943	4.99755	10.6096	4.99172	4.37548	6.38127	6.37802	9.23209	8.17096	8.20034	7.2074	9.05663	9.71617	6.74101	10.4899	5.13365	9.02129	4.83741	9.36387	2.83909	7.72852	9.76702	11.192	6.26322	12.1029	11.5468	9.89913	18.4975	16.8258
510.464	-42.3389	6.3952	7.73905	10.2255	7.48128	7.09561	13.6037	5.52304	3.34386	5.49118	3.84353	6.05717	9.76147	6.66605	5.66285	9.94124	5.18857	6.6762	8.5559	8.88714	8.08552	7.02894	10.3711	6.03804	5.81289	4.3433	3.34192	8.82231	9.46133	9.61506	7.64537	9.40234	10.6105	8.54908	7.5423	3.55709	7.67377	4.29573	9.5567	3.70683	6.13468	8.28975	10.9777	3.6249	10.7938	9.06335	13.2761	16.5338	13.7862
510.478	-41.7019	5.66272	9.66132	10.082	6.97136	6.95289	12.4576	4.7414	2.33773	3.6158	4.47586	6.02119	10.6496	8.56725	4.42563	6.97212	5.22574	4.99864	10.4646	9.94566	8.07256	7.65533	9.12568	7.41722	8.33507	3.43655	1.91219	8.46493	11.4478	9.88635	7.79317	8.86594	11.0109	10.1162	5.59022	3.56724	5.79364	3.08228	10.372	7.04392	3.96166	6.7831	9.6044	0.888047	8.61373	9.15562	16.0094	12.7635	11.0243
510.492	-40.781	4.98222	9.47788	9.49397	8.02405	7.41669	11.3713	4.14818	2.59345	2.11119	6.66724	5.41857	9.64197	9.54367	3.78595	4.5086	5.89912	3.63275	10.9752	10.7555	7.39842	7.23064	8.47617	8.41556	9.63063	3.16517	2.26881	7.43222	13.8656	10.4278	6.71034	9.38342	10.0457	9.94804	5.97569	4.45054	4.28148	2.97241	11.5228	10.464	4.29322	4.68203	10.59	0.43916	6.49539	10.209	20.647	11.4086	9.15594
510.505	-42.2367	4.49142	8.87526	9.2066	9.0654	9.0411	9.97452	3.82981	4.79532	1.22325	7.46572	3.94552	8.05116	8.6701	4.68112	3.54665	6.25261	3.90921	10.1376	9.13033	7.27018	6.56158	8.56098	9.97429	9.28696	4.15683	3.45525	7.56046	13.5997	10.8763	7.03563	9.35684	8.58117	9.42796	7.87214	6.67348	4.64707	5.17124	12.1172	12.4009	5.44207	4.42826	10.1827	-0.0609362	5.73591	10.9957	22.0395	11.5743	8.58271
510.519	-43.8584	3.89625	7.2165	8.38467	9.43963	10.3437	8.75599	3.55444	6.37155	0.516695	7.66321	2.04076	5.40377	6.37781	7.0231	2.26288	5.62147	6.89865	7.70383	6.7958	6.93117	6.65428	8.2223	11.6816	8.17798	5.64198	5.11953	8.08443	11.1893	10.0681	6.72006	8.98877	7.07722	8.32762	9.85231	7.96342	5.75799	9.18485	12.8947	13.5151	7.55599	4.16713	9.03726	0.427817	6.26496	9.92267	20.5633	13.1043	8.78409
510.533	-42.5433	4.71743	5.81269	6.04355	9.73878	11.647	9.40626	4.23128	6.00747	1.39027	8.51647	1.64427	3.13341	3.7477	9.12255	1.66577	4.90238	10.7523	6.1585	6.03286	5.82489	6.54678	6.28739	11.7511	6.53564	5.35622	6.17298	7.09786	8.12905	7.90607	6.7139	6.97015	6.4989	6.61807	9.89337	7.78667	6.73365	11.4661	13.8536	13.6696	9.22448	5.91751	6.65314	0.948554	6.94461	7.89799	17.7579	13.7056	10.0139
510.547	-38.4228	5.11511	4.44604	3.45179	10.1638	12.5213	9.51656	5.64254	4.4805	2.29312	11.253	4.27556	2.65287	2.6102	11.4613	1.65713	4.43826	11.3767	5.64036	6.95807	5.27035	6.59139	3.18063	9.37556	5.63074	3.76205	7.28001	3.9293	6.40881	6.80065	6.81998	5.61626	7.27394	6.80151	8.35549	8.01625	6.30702	11.7816	13.9419	13.5244	9.97328	7.64747	5.77934	0.437771	7.09639	5.2777	17.4694	13.0873	10.7334
510.561	-35.337	6.33828	3.74576	2.13593	9.65149	11.9086	8.98286	6.82465	3.61168	4.09536	13.686	7.18214	4.19399	2.68604	12.0603	2.70744	4.96461	9.35624	8.01043	8.36857	5.88658	5.58526	0.836812	6.54754	5.78285	1.98876	7.57019	1.13033	6.06894	7.54015	7.99356	4.74421	7.41547	7.43146	6.43635	9.77278	5.77214	10.8067	14.15	11.774	13.161	9.39299	7.09768	1.64333	6.39848	4.78344	17.4386	11.0802	13.8555
510.574	-34.6539	6.42708	4.11847	1.99591	10.3413	10.6455	8.72952	7.55356	5.01786	5.68877	13.6375	9.38367	5.44449	3.61785	12.3411	3.70147	5.61606	7.25442	10.4012	7.81803	6.7312	5.71113	0.70976	3.94714	4.96168	2.79503	7.22923	1.41856	6.25152	7.83778	8.61843	3.91947	8.03916	7.92919	6.37261	11.5141	5.56568	10.2463	14.7746	10.6698	16.0674	9.25094	8.22275	2.26237	7.0899	5.91198	16.7251	11.4313	16.495
510.588	-36.941	6.88147	6.1558	3.01101	11.1023	10.3468	9.7216	7.25247	5.98057	6.34411	11.6232	9.81775	5.177	5.04197	11.5141	5.25123	6.56514	7.72955	13.1178	6.63083	7.62314	6.42708	1.87621	3.64528	3.59698	4.98404	5.95485	3.46366	6.78489	6.96777	7.95554	4.5545	9.0293	6.69932	7.21485	11.8492	5.58092	9.86775	15.4914	11.8301	15.9724	7.93778	9.41255	3.08008	8.85422	8.23667	15.1631	13.4498	17.5253
510.602	-39.9741	7.47621	8.43944	3.7786	12.1542	9.87058	10.4634	6.57088	5.02597	6.5873	9.90688	9.98088	4.36793	7.17079	9.39587	5.83083	6.22537	8.99302	13.1632	6.21825	6.18217	6.63515	2.57456	5.13324	3.0218	6.43516	4.85019	5.58926	6.49319	6.26307	7.86166	4.81649	9.91507	6.69154	8.98976	10.2127	5.00023	9.19902	14.2596	15.3552	14.549	7.80251	10.2871	3.27173	11.2445	9.57901	15.744	15.1735	17.3223
510.616	-41.797	8.30322	8.65994	4.33152	12.1718	8.79877	9.34813	5.26636	3.91149	6.98185	9.32458	10.6477	3.73679	9.2711	8.07061	5.39134	5.32209	10.8301	10.6555	6.16034	3.61461	7.9831	2.85059	6.87185	3.37529	6.7504	4.45489	7.52752	5.83904	5.2052	7.53669	5.07771	10.6299	6.75106	10.7991	7.94657	5.15666	7.95554	11.4147	17.2497	14.5014	9.28345	10.8256	3.49742	11.3195	10.9594	15.393	13.8776	16.0773
510.63	-42.6618	8.6485	8.80223	5.80145	10.3656	7.73905	7.79178	5.21007	3.52753	7.99467	8.71494	11.2714	2.70247	10.1912	6.15645	5.23372	3.53347	10.4102	8.41405	6.45636	1.96643	9.13	4.11049	7.70987	4.09437	5.48823	5.00586	8.22975	4.85095	6.83102	7.59298	5.08322	11.511	6.11062	9.60491	5.62457	7.9014	7.26541	8.24678	18.0951	14.7372	12.2784	9.92075	3.67189	8.89626	12.4727	14.8592	11.9041	13.7333
510.643	-40.8158	8.51518	9.86346	8.08552	8.97152	8.37992	6.80715	6.1584	4.79921	7.6455	7.36234	11.276	2.58903	9.92179	4.35454	5.88355	3.23119	8.84727	5.83007	6.90881	2.20227	8.90161	4.50352	7.16364	5.93961	4.51375	7.12994	8.13663	4.72347	8.01584	7.03768	5.53567	11.8738	5.38765	7.63759	3.17596	11.2303	6.2139	5.54742	15.7372	12.5912	13.2023	8.0215	1.89471	6.45477	12.9545	16.0432	10.1204	9.17504
510.657	-40.0127	8.24261	11.8851	9.94923	9.53697	9.25857	7.74954	8.48709	6.58038	7.63653	5.33874	9.17808	3.901	9.36336	3.59279	7.29363	3.52051	6.19566	4.72033	7.37573	3.90176	8.50113	4.55753	6.22676	6.64033	5.25855	9.10817	7.79135	5.40582	8.26615	6.46012	6.35684	12.112	6.18063	5.32381	1.93495	13.9753	6.93849	4.82045	12.5158	10.6434	12.8217	5.48797	1.34535	5.18253	10.6149	16.7215	10.2702	6.39012
510.671	-39.9727	7.84958	11.9899	9.86474	11.8539	9.54248	9.47204	9.71263	6.32888	6.44037	3.56308	7.23226	4.87515	9.36573	4.18719	9.45572	4.39289	6.96045	3.77999	7.95339	5.34392	8.13274	5.32479	4.66771	6.69705	6.70915	11.3293	7.15988	7.18267	7.56392	6.01394	7.92022	13.3546	6.46444	6.03824	1.96401	16.3739	8.32393	5.25529	11.9832	8.11346	11.2958	4.12327	3.8484	6.49342	7.41853	18.5199	10.8258	6.09552
510.685	-40.4212	8.23008	10.3355	9.46232	12.8933	9.69502	9.90764	10.1349	4.49758	5.91834	2.63322	6.89984	5.63733	8.63844	5.31691	10.1597	4.12269	8.46235	3.90909	7.99573	6.99523	8.25784	6.73173	4.28645	5.63463	6.92922	12.3506	5.32015	7.64333	6.94769	5.25921	9.40689	14.4103	6.48001	7.08661	2.61275	16.1905	10.0707	5.21187	11.352	5.40718	9.51661	4.40686	7.22925	8.28076	6.41985	19.9963	10.1441	8.4764
510.699	-39.0546	8.60042	8.29425	9.65116	11.439	9.73304	10.434	9.73997	2.88538	5.79713	4.63845	7.55831	5.68584	7.00905	6.2875	8.39298	3.95459	10.2373	4.11868	7.66147	7.78508	7.02452	7.44142	4.1781	5.60686	7.78637	12.2329	4.58583	7.71257	6.30488	3.99067	9.44557	16.0691	7.24446	7.0905	4.51234	14.2787	10.5005	6.76973	10.0766	3.27608	7.40658	5.37474	11.6975	8.53433	8.56078	20.1631	10.1479	11.1397
510.712	-38.5135	8.7682	5.82954	9.98553	9.259	9.35924	9.40712	8.77057	2.84281	5.08939	6.82908	8.03929	6.18086	4.43015	7.62486	7.15609	4.54899	10.258	4.62537	7.14571	8.33141	5.93239	6.87672	4.75522	6.27236	8.39288	10.8888	4.74658	7.0474	7.64343	3.99736	9.45497	15.4739	8.40821	8.12473	6.30702	12.067	9.51274	9.16325	7.79173	3.05353	4.47343	7.17741	14.3865	8.61083	8.31014	21.2137	11.226	12.9428
510.726	-40.7092	7.84417	4.56531	10.9256	7.80236	9.44135	7.9857	8.88595	3.73484	4.13608	8.27479	7.39172	7.15685	3.03294	8.9646	6.30705	5.26775	9.94718	4.18459	8.19332	8.76592	4.71008	5.37125	5.83957	8.20641	8.47617	8.57697	5.95528	8.20565	10.1519	5.14123	10.8181	13.5121	8.82706	9.0992	8.01928	10.5318	7.47391	10.6026	7.17809	4.21523	2.56758	7.16801	14.0744	6.56573	5.4646	21.287	13.9223	13.8418
510.74	-43.4302	6.40591	5.17647	10.7865	6.97687	9.54647	6.43994	7.03985	4.73784	4.22683	8.64946	6.9612	7.91266	2.79786	8.22553	5.34857	5.8762	9.54799	3.59678	8.88734	9.13	4.94548	3.81652	6.441	9.29626	8.71471	6.06224	6.79871	9.43152	11.1419	6.89388	10.7947	11.0873	7.39981	9.54344	8.04661	9.00098	5.6533	9.71066	8.2752	7.02987	2.52264	7.28524	11.5283	4.55433	2.86734	19.6783	13.3746	13.2674
510.754	-46.9058	5.53936	6.63818	9.12189	7.95016	10.8873	7.06287	6.2472	5.01744	6.47612	8.20057	8.11912	9.89521	4.07224	7.83369	4.57471	6.33838	9.69545	5.17063	8.6421	9.0197	6.94996	2.83038	5.67773	9.72526	9.3142	4.43286	7.00052	9.31809	8.87233	6.41993	10.2301	8.41026	6.47859	10.3737	8.34619	8.00543	5.58729	8.24862	10.8579	8.11778	3.26916	6.3812	8.34647	5.3205	4.49791	17.3079	12.1381	12.139
510.768	-50.6434	5.50263	7.59353	6.97394	9.14362	10.9984	8.10454	5.31691	5.1246	8.43209	7.69378	9.20389	10.8924	5.14762	9.76071	3.93817	5.77217	9.05534	7.51726	6.45494	7.88684	9.0991	2.57195	4.14872	9.73855	10.0513	4.12669	6.36591	8.90475	6.60079	4.89059	7.44713	5.7903	7.48396	10.8966	8.07761	6.6497	6.77923	4.9206	12.1502	10.2184	4.01093	6.55405	7.29928	7.46219	7.76618	16.0125	11.6818	9.11401
510.781	-52.7165	6.44815	6.32271	6.08546	10.4993	8.51258	8.68988	4.67637	5.12233	8.53807	6.92424	9.51125	10.1311	5.20002	10.705	3.03693	4.92873	9.62231	8.25989	4.8246	6.06192	10.1663	3.39431	4.3273	9.48435	10.2899	5.32479	5.43098	7.98072	5.15906	4.08432	5.04151	4.19679	7.39008	12.6355	8.39048	5.60997	6.4535	3.07536	10.8551	10.693	5.41744	7.58871	8.39098	10.9873	11.3735	18.5038	10.5791	8.96351
510.795	-52.7718	7.18365	5.74991	6.16282	10.5095	6.62542	8.63554	4.79835	6.16055	6.54137	6.16055	9.8561	9.00057	4.91492	10.418	2.75074	5.7296	11.9876	6.70321	4.63295	3.90813	11.8958	5.20131	5.05925	8.68824	9.36237	6.85447	5.31916	8.63099	5.26818	3.78517	4.37126	5.07814	8.04424	13.5149	8.68995	4.16435	5.14272	3.99625	8.58008	11.452	7.55437	9.82892	7.23122	13.7979	11.8482	21.1968	7.58997	8.99873
510.809	-52.013	7.88674	6.95471	5.28806	10.201	7.70815	8.37906	6.46803	6.81978	5.14492	6.324	10.4262	6.49557	4.99583	9.49635	3.95825	8.19819	13.2956	3.72631	6.50173	2.61073	13.5971	7.20535	6.64217	7.88629	7.54295	7.97122	7.0784	8.51129	6.49643	5.27616	5.5913	6.92035	8.00351	13.9548	9.07737	3.29435	6.08392	5.94628	6.50375	11.8724	8.61333	11.8118	6.85007	14.5758	8.53842	18.8897	3.71562	10.2536
510.823	-49.837	7.83316	8.76484	3.22416	9.0923	11.0898	7.8082	6.79257	5.76936	3.90176	8.27565	11.6181	5.62351	5.42517	7.69605	5.63647	10.9694	14.1289	2.67091	7.61698	2.51609	14.9563	7.97769	6.98086	6.72956	6.53218	8.16245	8.21116	7.96776	7.00203	7.76972	7.44832	8.17561	8.17551	13.9591	10.0643	1.84906	6.69583	7.13651	6.01424	10.8273	8.42946	10.2871	6.10592	12.5003	5.05225	12.6327	1.42647	10.2711
510.837	-48.3557	7.56296	10.3997	1.81247	7.86795	13.2435	7.88684	4.97823	4.46441	4.07419	11.5724	11.9254	6.03135	5.28753	6.65438	6.86894	11.4907	13.0235	2.16649	8.81703	3.12801	14.8058	7.37551	7.24835	5.39728	6.08955	7.52353	9.10731	7.45092	7.37356	10.0205	8.3786	8.80912	8.23493	13.373	12.3073	1.11075	6.95307	6.72198	5.37888	10.3533	9.11916	9.30323	6.80232	7.94023	5.08196	7.17274	1.43587	11.2834
510.85	-46.0354	7.84299	11.8536	2.33483	6.34411	12.6558	9.28017	3.56783	2.25348	6.52172	12.1945	11.0385	8.01746	4.95132	6.68841	7.06211	8.92668	10.1123	2.14618	9.66284	3.91235	11.3073	5.35688	6.77635	3.32592	5.45841	6.98432	7.09344	7.61372	6.57042	10.6951	7.86792	9.89271	7.79501	13.422	12.8818	1.41843	7.39137	4.31162	5.6749	11.2507	10.207	8.24708	6.48362	5.92483	8.87658	5.15421	2.22225	14.0784
510.864	-45.8313	8.73384	12.4408	3.93094	5.27748	10.0809	11.4759	4.43869	1.27478	8.75847	11.7354	9.25154	7.09192	2.75421	6.39941	7.33933	6.12058	7.66083	2.66465	10.1681	4.77457	8.76451	4.12269	6.39542	2.0429	5.51157	6.20344	4.06835	8.91435	5.90341	10.4229	7.44799	12.1775	5.90202	13.5033	11.2278	2.90079	7.93803	2.7678	4.98866	12.4421	11.3183	8.76792	6.24432	5.44343	12.0874	6.45626	2.28167	18.293
510.878	-48.7686	10.6011	11.7201	5.74301	4.72822	8.42453	11.9158	7.52082	0.735252	10.4923	9.08139	7.64906	5.7511	1.23588	6.39747	7.41754	4.80666	6.98195	4.81098	10.2562	5.97008	6.8606	3.80712	5.68412	2.51956	5.03093	6.77008	2.48628	9.24591	5.8859	10.4073	6.47038	13.0996	5.64792	11.1852	8.89295	4.33928	8.23286	3.52718	5.11344	12.0776	11.8381	8.73076	7.82487	6.53404	13.1048	7.88664	2.62036	20.3527
510.892	-51.757	12.4711	10.0117	7.79092	5.33947	6.99491	10.8561	10.7187	1.90959	10.4692	6.57487	7.62713	5.57003	1.0251	7.05011	7.88836	4.40737	7.66462	6.62067	8.15671	6.52624	6.7476	3.70945	5.95356	3.59094	4.97302	7.42002	2.92231	8.96978	5.91486	10.4792	5.58461	11.1073	4.55395	10.3429	8.00685	6.93256	10.2412	4.89145	5.8498	9.13235	11.072	7.43725	11.3668	5.60775	12.5796	9.44375	4.00471	19.0334
510.906	-53.0986	13.2082	8.03691	9.35083	7.35724	7.13957	9.0628	13.9705	4.42475	9.70313	4.44183	8.71342	5.53676	2.32088	8.25804	9.01106	4.53053	7.41744	10.6741	6.38299	6.96972	6.42695	3.31458	7.38599	4.43167	4.84943	8.06877	3.86394	8.64751	7.45155	11.2097	5.66661	8.98132	3.22803	10.5055	9.02864	7.65672	11.1418	5.33753	6.35583	6.95673	9.94574	6.56173	12.408	5.13423	11.236	9.89155	7.83023	15.8772
510.919	-51.3886	12.0761	6.09931	9.63399	9.41444	6.73012	8.22909	14.3061	6.21413	8.1726	4.34211	8.50502	4.73438	3.85639	9.11325	9.86939	5.40334	5.77974	12.2989	5.17311	5.58029	5.91627	3.78583	8.74334	4.96352	5.51298	9.62241	4.93619	7.94712	8.20769	10.5734	5.96457	8.38692	3.60259	10.7412	9.05489	6.1614	10.7883	5.15992	8.6989	7.28569	8.78944	7.03525	12.6723	5.56627	7.53598	9.60958	13.5768	11.8035
510.933	-48.1319	10.7508	6.10092	9.5898	11.294	5.80923	7.98547	14.0375	8.27997	7.22395	6.53306	6.66216	4.15412	5.85028	9.51676	8.51755	6.06343	4.09948	11.4343	6.12101	4.28312	6.49653	3.60044	10.3654	5.31161	6.88352	10.3126	6.56957	6.37943	8.8571	8.97334	5.5603	9.05512	4.87492	9.76318	8.44373	4.18555	9.20971	6.04916	11.5261	6.99518	7.19841	8.71509	11.019	6.69697	4.79092	8.12043	19.7731	9.36927
510.947	-46.2996	10.1158	6.7192	8.7467	10.3027	5.22584	7.71485	12.1645	10.9167	8.19529	9.38367	4.16428	5.73078	6.51393	11.0879	8.14721	5.86367	2.58385	10.2092	8.11727	3.43062	6.76079	3.71183	11.6585	6.08124	7.85681	9.57671	7.15339	4.94397	8.41124	8.32275	5.89942	9.58179	7.05529	9.14372	8.2752	3.3715	7.0019	8.26441	13.1469	5.67738	5.59171	8.16217	9.60703	7.75065	3.28308	6.82326	20.1691	7.54813
510.961	-46.973	10.216	7.784	8.98599	8.56616	4.57913	8.08239	9.58363	12.5707	9.12363	11.9821	3.65673	7.37972	7.22534	12.3322	8.04393	6.29851	1.5156	10.0731	9.79992	3.46076	5.26851	3.93935	12.6815	7.09525	9.83157	8.90722	7.62766	4.37667	7.46724	7.30376	6.68937	8.89393	9.23371	9.54096	7.19712	4.77379	4.60288	10.5834	12.6171	3.39406	4.84562	5.96733	8.35491	8.91192	3.58298	5.79942	18.0129	8.23308
510.975	-50.0515	9.72797	8.06748	9.43023	5.97872	4.84003	8.80028	8.18913	12.5597	8.48666	13.0986	4.3313	8.73535	8.73166	12.9754	9.38832	6.47526	2.78652	10.0916	10.8256	4.27102	4.49811	4.41644	12.0998	8.83386	11.2159	7.01532	5.55674	5.56278	7.24123	7.35572	7.37917	9.63138	10.1041	8.72563	7.90723	6.56987	2.29731	12.943	11.4968	3.71385	5.33404	3.91909	6.14203	9.07603	6.0317	5.38879	14.4544	10.1518
510.988	-54.153	7.483	7.71161	10.1572	3.82104	5.62642	8.54143	6.54592	10.8097	6.72428	14.1747	4.72822	7.84688	10.4448	14.5528	11.7158	6.02238	4.74249	9.19773	10.4377	5.5482	4.92745	5.86994	9.92727	10.7198	12.158	6.29732	4.81692	7.6619	6.95731	7.16364	7.28021	10.9003	7.83692	7.57948	8.3021	7.76603	0.89934	12.9431	8.35362	5.80973	7.87697	2.47229	5.90359	8.89259	9.00719	7.27324	11.9961	13.6621
511.002	-56.6166	4.7508	7.16064	8.9767	3.17975	5.53567	9.173	5.03883	9.56269	4.93295	14.1614	5.64014	6.4341	11.47	14.8242	12.8233	5.53903	7.67132	7.40911	8.62321	7.06858	6.19437	7.2812	8.64079	11.4882	12.4677	6.45992	4.82242	9.00856	6.04853	6.86245	7.52416	11.5865	4.57924	6.45527	7.83864	8.73965	0.146555	11.8833	5.70709	7.17324	9.98743	3.28568	5.92443	8.65794	10.214	11.1051	10.4758	14.2041
511.016	-55.6647	2.27086	6.80326	6.28209	5.92946	4.25222	9.2927	3.93731	7.70762	6.00596	13.7242	6.02291	6.18119	11.4438	13.867	11.9333	5.51202	9.86227	6.42286	5.22119	6.98452	6.46533	9.20973	11.0597	8.68283	11.0533	7.64204	5.85362	7.99952	4.98568	7.25495	6.6736	11.6131	2.85359	6.79353	7.01272	10.0996	0.241193	11.4918	3.72572	6.87842	10.9615	5.91233	5.25105	9.32311	9.93758	14.0705	9.89943	13.7895
511.03	-52.9698	1.19753	6.76296	3.84795	8.44959	4.36447	8.91533	4.27988	6.07629	8.73967	13.235	6.9222	6.44479	11.1567	10.0643	9.49246	5.44278	9.74537	7.19942	2.33341	7.73256	7.80658	10.8048	13.3421	6.46444	9.33903	8.99193	7.27157	4.37334	4.40466	6.72039	6.18636	12.017	3.00765	8.6635	6.03673	9.35578	0.595543	11.4542	3.58106	7.97486	9.73203	9.09417	4.83058	8.43593	11.5861	16.8121	9.69848	12.0812
511.044	-50.6847	1.69222	6.60923	3.88004	9.71566	6.56795	8.66891	5.00955	5.90429	12.4706	10.7031	8.94807	6.08266	10.6417	6.4558	7.8943	5.92019	7.09808	7.92671	1.20132	7.31836	8.95704	10.662	13.4561	6.52775	7.44756	10.892	7.1926	2.68875	6.12219	6.22656	6.25172	11.4289	3.74477	8.42031	5.42363	7.08348	0.568637	9.67739	3.58842	9.89054	7.84834	10.7412	6.43092	6.46245	11.9789	18.1717	9.61249	11.26
511.057	-49.1079	3.88436	6.29561	5.19666	9.33668	8.84727	9.00242	5.505	7.04655	15.5683	7.04147	10.4852	6.39813	9.70561	5.87393	6.56244	6.26352	4.92161	7.30767	1.77023	6.81849	10.045	8.89654	9.51093	8.33507	7.06815	11.2057	8.04899	1.6569	8.3973	5.16652	6.98182	13.4717	5.49396	6.50668	5.80801	5.67773	1.27766	7.90324	4.05244	10.9495	6.40186	9.3674	9.71551	5.26942	13.9109	19.0253	11.3182	8.31832
511.071	-50.3253	6.5942	6.93031	7.43374	8.47251	9.29065	10.3714	5.15464	8.43706	16.3958	6.20895	11.9078	6.15991	9.26374	7.90337	7.12714	5.91435	3.86351	7.59623	4.06522	6.37263	10.7336	5.79874	6.56643	9.85967	6.17924	9.80457	7.92615	2.17006	10.6833	4.56077	8.00912	13.243	6.74576	4.09134	6.01879	4.56572	4.68595	5.97655	7.6096	11.1158	5.60932	7.97138	12.4325	4.20851	16.7756	17.4047	12.6673	7.0905
511.085	-51.7458	7.87949	7.3969	9.03266	7.86762	8.61025	11.0711	5.04164	8.01475	13.7876	6.9128	11.8054	6.38474	9.70485	11.3668	8.31357	3.39184	2.9759	8.98675	5.96685	6.16694	10.8903	3.18743	5.40657	10.0891	5.22745	6.96681	6.19187	3.04956	11.174	4.2021	8.83267	12.6123	7.64871	4.01204	6.48918	3.94645	7.26323	4.37212	10.6502	13.0698	4.61842	7.00857	11.7917	3.977	18.2079	16.5956	10.4226	7.70123
511.099	-54.3553	8.65216	8.0289	9.43812	7.69368	8.95131	10.7508	4.12194	7.57527	9.78145	7.57991	9.57456	6.6276	10.5038	13.0826	9.72991	1.50749	2.40299	11.2583	7.19315	6.95883	12.0126	2.37252	5.22465	10.2444	4.43523	4.52717	4.73405	4.25351	7.99131	4.51994	10.9904	10.898	8.19418	5.93398	5.91162	4.04627	10.1513	3.05247	13.016	14.8982	2.53886	5.82247	8.35425	3.88506	16.3782	15.5053	6.60794	8.1606
511.113	-55.2243	10.2257	8.04381	9.86745	7.87204	10.9062	10.1057	5.35018	8.01799	7.01565	7.69216	7.51271	7.12974	9.719	13.149	9.40926	2.02292	2.70247	11.5712	7.15718	6.84042	12.0697	1.82154	4.90627	10.415	5.7014	3.37443	5.31161	5.6033	5.23253	5.30276	12.8448	8.95454	8.32977	9.76922	5.90892	5.83176	11.889	4.27066	14.3392	14.9833	1.14326	3.22358	6.48718	7.10796	12.2485	15.2409	2.23382	6.96595
511.126	-55.4297	11.6577	7.7842	9.49008	8.05937	12.7875	9.64932	7.57948	8.68197	7.42348	7.74143	7.16278	7.52785	7.79943	13.3062	8.36673	4.01724	2.89326	11.3472	5.63097	5.66813	10.3383	2.28728	5.46546	10.2434	7.21864	4.53386	6.18636	7.03369	4.52631	6.16618	12.1929	7.37788	8.32307	12.226	7.14343	5.32217	12.3691	6.33737	13.8914	13.942	1.74004	0.252082	5.33477	9.71031	9.46982	13.9963	0.306045	6.56386
511.14	-54.3959	12.3053	8.08529	9.30081	7.77351	13.6208	9.71814	11.0648	8.48405	8.35571	8.67517	7.81931	6.64996	5.79614	11.6733	6.76187	6.05694	2.56753	9.80856	4.19237	3.91861	9.31063	2.46403	6.16628	7.83897	7.93308	6.68376	7.50493	7.65391	5.75812	7.33306	9.47947	6.20246	5.54949	13.5399	8.70173	3.91081	12.4121	9.90868	12.3749	11.4945	4.12502	-0.368472	4.73681	11.9869	8.20527	11.8264	0.792524	7.25118
511.154	-53.8274	12.3439	7.61988	9.27542	8.25956	13.3982	10.2871	13.813	8.39482	8.37062	11.0523	8.18761	5.44634	4.61284	10.0618	4.96893	6.17783	2.65633	8.79108	3.3861	2.30673	9.03806	3.6872	6.95979	6.10155	7.57959	7.73364	7.91395	8.55449	8.04186	7.83013	7.30451	6.54968	2.19176	14.0341	7.9955	2.50647	13.1214	13.1034	10.2997	9.28802	7.99192	0.456264	4.99242	14.5005	7.72516	11.4377	5.00751	9.73534
511.168	-56.6247	10.5131	7.67261	10.3172	9.97267	11.6143	10.8231	14.2928	8.17465	8.18415	12.7595	6.65978	4.40229	4.0274	7.5044	3.45871	5.96586	3.24685	8.03398	4.24487	2.30241	8.88908	3.93276	7.27309	4.95185	6.15936	8.07342	8.78169	8.85245	9.66908	7.05162	6.18927	8.60105	-0.441055	13.4093	6.3766	2.91269	13.9947	14.389	9.67524	8.66434	10.747	2.81466	6.90411	15.6751	6.30341	12.3836	8.48461	9.93131
511.182	-59.5441	6.87639	6.76695	9.94458	10.2965	8.44366	10.6022	12.4897	7.28541	8.27608	12.6634	5.49366	4.48202	2.79872	4.85042	3.73128	4.42237	4.01724	7.99444	6.22386	2.92491	8.22942	4.619	6.81091	4.87947	6.44284	8.03939	9.80661	8.76441	10.82	5.09846	6.42036	10.8914	-1.45582	12.6491	6.24243	5.99752	14.4292	14.4538	10.9696	6.47447	9.90231	5.51554	10.0527	14.5067	2.78071	13.7793	11.2254	8.47554
511.195	-61.7203	3.8525	6.80336	10.3669	9.93864	7.3268	9.41381	10.2592	5.89955	8.54196	11.6898	4.6862	6.10438	1.90517	3.36915	5.20045	4.02384	5.43163	7.05044	7.6362	4.19303	7.33046	5.18327	6.50982	5.90245	6.75874	9.15539	9.07381	7.22016	9.64444	3.88004	8.04974	10.965	-0.243669	12.3594	8.65312	9.9368	14.5669	14.5437	11.3525	4.79292	8.22712	8.25433	12.5995	11.7598	2.67796	15.4706	12.0074	6.62176
511.209	-62.5619	2.53782	7.41386	9.97073	9.10137	7.265	9.18932	10.1196	5.23006	7.45761	9.11757	6.10145	8.65001	1.94309	2.79473	7.57095	5.02759	5.99082	7.01911	7.56188	4.29317	7.15609	6.68247	7.20859	5.71954	8.02254	10.3711	8.04813	7.32182	8.90528	4.3798	9.24904	9.89509	3.58142	10.6552	11.3641	13.5535	13.7407	14.4706	11.5016	5.17925	7.6285	11.1491	14.5457	7.43432	6.32436	14.224	10.4339	5.92817
511.223	-63.6648	2.54214	8.3422	10.0125	8.90854	7.19585	9.65106	10.7109	5.3489	5.55285	7.77556	7.10023	9.28547	3.40556	3.73636	8.22207	6.20971	5.23652	8.42292	7.86772	5.0546	7.02277	6.73173	8.72302	5.29183	9.22615	10.7094	6.34128	7.03639	8.66037	5.72063	10.1594	7.5019	7.11168	9.36831	12.985	14.673	11.7573	13.175	10.2848	6.03488	9.57355	10.665	14.8414	3.81147	10.983	11.2865	8.27815	7.50407
511.237	-61.0306	3.71951	7.97067	8.59663	10.6103	6.48422	10.2982	10.4004	5.80599	4.46224	8.29402	6.95481	10.0211	6.09433	5.01269	7.72586	6.61992	3.16517	9.35202	9.07727	5.28223	8.11025	7.76833	9.94415	4.0828	9.88862	9.71069	6.45505	7.36449	7.29913	7.8662	9.27615	4.80373	10.1426	7.11125	12.7696	14.1041	9.03048	11.5318	8.51028	7.61705	11.9342	7.25565	13.666	2.79443	12.2851	9.40595	6.1247	9.62307
511.251	-60.2351	3.31319	7.97413	5.67957	12.3332	6.59528	10.3807	8.38035	6.53177	3.60822	9.07879	5.62177	9.71619	9.81548	6.93074	5.95096	6.61052	3.01771	8.18556	9.72332	5.54659	9.74947	8.90033	10.7555	3.89082	9.79408	9.28492	7.64494	7.94366	6.89638	8.83128	8.2106	3.48008	12.0641	7.10379	11.1468	11.3392	6.54385	8.98069	6.75136	8.08744	12.7479	3.15843	11.683	5.19572	9.38122	7.33849	4.78344	11.6083
511.264	-58.9795	1.43306	8.64438	5.56073	11.186	7.98105	9.20768	7.655	6.95214	3.28952	9.03882	5.38085	10.0287	11.0751	9.485	4.06651	7.62173	4.06446	6.31678	9.25725	7.03919	11.0309	8.77284	10.6225	3.00235	9.29712	9.746	9.3936	8.20565	7.10877	8.7617	5.39121	3.92746	12.2463	7.8729	10.0569	9.3172	3.60757	7.998	6.9441	8.25393	12.7534	0.389492	10.7355	7.61938	5.70231	5.65272	5.05311	9.94491
511.278	-60.8755	0.231062	9.32759	7.16592	8.60679	10.4258	8.05808	7.72814	7.30174	4.27372	7.38783	8.30968	11.1765	10.1945	11.6604	3.79005	8.27826	5.36661	6.38992	8.42549	10.2297	11.9928	9.4729	10.0946	2.27063	8.14471	9.78274	10.1933	10.0564	6.64076	8.30774	3.26984	5.63473	12.5536	8.97172	9.11173	8.25165	2.23195	8.31595	8.14501	8.27035	11.6693	2.02244	9.65144	8.4883	3.92005	4.61764	5.68339	7.12087
511.292	-60.1394	-0.842269	9.55716	9.61097	6.93516	12.2883	6.43064	8.89502	6.86419	7.39961	5.17377	11.6502	10.3893	8.28657	11.2608	4.56195	7.6025	5.30557	7.54859	7.53151	12.8117	11.6956	9.39133	9.69426	2.43679	7.48224	9.72905	9.14922	11.6369	5.8669	5.62599	3.56714	7.9309	9.93874	9.16964	9.35654	7.24434	2.38882	9.11487	8.91076	8.32631	10.7046	4.33698	8.52443	6.10029	3.92437	6.28785	5.79953	3.75321
511.306	-59.3364	-0.872737	9.57315	10.6628	7.37237	13.8337	4.70272	8.80427	6.59205	10.3272	3.17869	13.7113	8.46114	6.70915	9.43736	6.12533	6.83956	4.97909	8.8504	7.17089	11.8493	9.05881	10.3792	8.57167	3.39214	8.79887	9.45724	7.71765	11.014	5.32058	3.73765	6.53713	9.97373	7.03606	10.6142	11.1147	6.46227	3.95651	10.0956	8.08494	7.37192	9.56039	5.7518	7.58322	4.5811	4.19068	8.31522	4.17251	1.92548
511.32	-57.9693	0.204586	10.7873	10.2999	9.44686	13.8721	3.35877	9.1448	6.65968	12.4228	2.85761	13.5518	5.73326	5.80198	7.4493	8.67841	6.48488	4.87624	8.45975	6.47288	8.90982	7.26781	10.2048	6.36473	4.05655	11.1134	8.8328	4.04392	9.44168	5.98802	2.44803	11.034	10.0727	4.27372	10.4749	12.4658	5.77052	5.70365	9.74297	6.62204	6.83974	9.05284	8.12965	8.81039	4.53487	2.91706	7.76368	4.87171	3.60888
511.333	-59.082	2.39207	13.1483	8.40692	11.144	13.289	3.27504	8.31304	7.3698	13.0938	3.07422	12.4268	4.43068	5.25812	7.21584	9.83157	7.20245	6.02076	8.20317	6.7959	6.02778	7.15437	7.86673	4.77013	3.69323	12.6107	6.80929	0.600848	7.06188	6.9155	2.10243	14.9329	9.54041	3.11548	9.83124	12.2801	4.73155	7.10389	9.89552	7.07633	5.88168	8.04401	9.97684	9.91007	4.42447	2.20025	4.93975	8.01715	7.53649
511.347	-59.1141	5.17905	14.4891	5.95712	11.6155	10.6976	3.81695	7.66159	7.42575	13.088	3.27992	12.1641	4.56984	5.23781	7.37854	10.8244	6.00121	5.4068	8.72163	8.38671	3.94898	6.85015	4.12949	4.16675	4.25816	10.0591	5.67535	-0.186725	5.00748	6.05954	2.92835	15.8157	7.13858	5.50283	8.80675	12.7367	4.31033	8.58625	10.8195	7.09146	4.10516	5.83621	11.7373	11.0617	2.94353	2.91274	3.27461	11.2258	10.3375
511.361	-61.4332	6.78509	13.8536	5.01829	11.7368	7.95523	5.42678	6.63126	7.09894	13.6464	2.65666	13.2762	5.30178	5.90061	7.27417	10.6684	6.02357	5.31724	8.9578	10.41	3.48324	6.09509	2.46953	6.5943	5.8062	6.76652	6.09496	2.50551	4.954	5.29983	4.87611	12.6124	5.88408	8.9432	8.93314	13.8719	6.15438	10.1031	11.5179	7.80039	2.27116	4.25998	12.6235	11.3507	1.09084	4.74317	1.88832	12.3778	12.7056
511.375	-64.2763	6.62833	11.2868	4.85019	10.4248	7.28109	6.78683	6.59182	6.96174	12.6344	2.24926	13.4951	6.16044	6.54925	7.68243	10.1968	6.91755	6.08602	7.95523	12.0269	3.54622	5.86519	1.69924	9.05307	6.28674	4.94819	7.09169	5.77649	3.64364	4.4967	7.92108	7.27091	5.2416	9.91259	9.74459	14.1534	8.61121	10.0608	11.1995	6.65738	1.22355	3.80169	15.2216	13.1092	2.31553	5.48148	3.05305	11.9062	13.0563
511.389	-67.2284	5.59994	8.31024	5.18574	9.66693	7.85476	7.83834	5.72452	5.67407	10.7156	2.71737	13.2851	6.73249	7.23658	7.60811	8.75544	7.57332	7.83672	5.88906	11.1655	5.49636	6.62381	2.37618	8.70812	6.07909	3.89517	7.64181	6.26329	4.05418	4.5182	11.7739	1.37253	5.85513	7.84827	10.9748	13.8996	10.8702	9.31938	9.07457	4.8438	1.73077	6.3309	19.3932	14.6906	6.13942	4.17815	3.34897	11.8041	13.2519
511.402	-69.1554	6.3241	6.82271	5.22528	8.39525	9.46588	7.73397	5.42299	4.61478	8.10151	3.15027	12.0576	7.6698	7.45115	7.22092	7.413	7.29686	10.8724	4.83291	8.19744	7.68893	8.77802	3.13599	6.81427	4.44615	2.88439	8.4457	5.99818	6.03198	5.37416	12.836	-0.722695	6.73065	4.70899	11.5374	12.4321	11.3797	9.23489	7.37983	4.5736	3.70284	9.43377	21.5723	14.9855	10.8963	2.67182	2.73576	14.0494	13.6715
511.416	-70.6197	7.28875	6.4864	6.51532	5.68887	11.7234	6.46586	5.76277	3.9387	6.50681	4.19118	10.4047	8.16644	7.72091	5.73144	6.08309	7.19282	14.3577	4.81217	5.94697	7.62173	10.2076	5.82509	5.14999	3.83575	2.67015	8.48395	4.96352	8.08249	7.30431	13.8367	0.36587	7.68675	3.66688	10.6181	13.4652	10.8803	8.60926	6.60089	6.70394	7.59252	11.0644	18.067	13.5625	14.0219	0.937968	3.35124	15.6918	14.3819
511.43	-72.8315	5.96738	6.96467	8.27305	3.01263	13.6156	5.70183	7.59591	3.61135	6.05987	4.28074	8.82999	9.18629	7.56415	3.86859	6.29116	7.14313	15.9805	4.70424	3.83651	6.06548	10.5853	9.86992	5.7135	5.09608	4.56163	6.96045	5.38161	9.41078	9.68345	15.2226	2.29051	5.91811	5.35504	8.95184	14.3216	10.0829	8.15616	6.17934	9.86538	11.1346	9.8027	12.9265	11.3776	13.7939	-0.289093	5.46635	15.4036	13.7823
511.444	-73.4753	4.15683	7.14379	9.8172	2.22192	12.9731	4.85095	10.0692	3.74424	6.07791	4.40196	6.49352	9.13626	7.42035	2.10783	5.19277	7.28034	13.5033	3.43764	3.29018	4.13262	9.14513	11.4575	7.57408	6.08968	6.11679	4.88131	6.57821	9.80489	11.4486	16.2456	4.27652	4.70866	7.42757	6.44532	12.1466	8.3756	7.37376	5.02812	12.2416	11.6605	8.6989	9.37864	9.42846	12.8542	0.542565	7.63451	13.9913	11.8852
511.458	-74.6441	2.79991	7.71669	9.75692	2.50228	9.55739	4.49195	11.2286	3.82787	5.90159	4.70111	5.49204	8.61737	7.64765	1.28514	3.72987	6.51545	10.6464	3.88653	2.7392	3.89408	7.49263	11.8341	8.19506	6.42556	7.15576	3.55302	8.17561	10.5416	10.2356	16.1099	4.56822	6.28025	8.04813	4.04089	8.71567	5.76547	8.965	4.80643	13.0073	10.6148	8.94802	9.09668	8.80662	11.2701	1.55097	9.23732	13.0438	9.80762
511.471	-73.7961	2.49957	7.50635	8.09103	3.76531	5.05493	4.41254	9.76849	4.55321	4.83485	5.68887	5.26409	8.37105	7.13545	1.32188	2.4879	5.87026	9.21524	5.40453	2.51049	3.79351	7.05466	11.3536	6.65395	5.71113	6.96648	3.27429	8.30936	10.6862	6.95168	14.7815	3.975	9.21264	6.76316	3.15446	5.44578	4.27685	12.4363	4.18469	12.5694	9.62542	10.4183	8.94845	8.20918	11.3776	1.06254	9.15165	12.6184	10.302
511.485	-73.027	2.71305	6.6923	5.35764	4.97833	3.15524	5.34359	7.98775	5.43651	4.36641	7.61665	5.64112	8.63346	5.79225	2.32952	2.90902	5.67007	9.53632	6.27777	1.18101	3.50171	7.65608	10.9077	4.58843	5.22508	6.42728	5.0023	7.42563	9.96987	5.27962	12.2507	4.178	10.3107	5.62523	4.86681	5.76676	4.37505	14.8708	4.49205	10.7543	10.8035	9.31783	7.35926	7.29552	13.0501	-0.0467632	7.37058	12.2043	12.7148
511.499	-71.6369	2.68799	5.06604	3.97728	5.80577	2.95268	6.64142	6.65395	5.9675	4.97216	8.54726	6.00022	9.99351	4.62893	5.25522	4.9162	5.92461	9.99925	6.41702	1.13876	4.82103	7.45352	10.9706	3.55216	4.20761	4.83031	6.02831	7.22695	7.30497	5.6773	9.41369	6.29828	8.97614	6.17502	7.4441	7.56834	3.6442	13.4826	5.62253	7.775	12.4752	6.18558	6.80278	4.8509	13.2633	0.105451	7.03113	11.8629	12.7525
511.513	-70.7124	2.38376	2.75464	4.12863	6.75637	3.75667	6.71845	7.11029	6.03827	7.2867	8.5437	6.95676	11.7082	4.6743	10.2018	6.97146	7.01555	10.3057	6.79676	1.89339	6.28123	5.31378	11.4441	3.46184	3.63394	3.4292	5.20671	6.32443	5.88712	6.24664	7.41471	8.35526	6.27289	7.94604	9.33158	10.183	3.81273	9.26481	6.06439	4.77811	14.7393	2.64982	6.04956	4.05986	12.1989	1.58596	6.76041	11.8233	10.8217
511.527	-67.18	2.63127	2.65017	5.05697	7.45319	4.50319	6.86667	8.14883	6.43324	9.32554	7.753	8.75316	12.5106	5.44578	14.0614	7.54664	8.0193	8.99259	9.1422	3.27603	6.4409	3.4599	11.7898	4.98146	3.27689	2.20409	4.55915	7.13189	4.8826	5.87512	6.56653	10.1619	4.71341	9.40537	8.61553	12.3361	4.62062	6.12273	5.46491	3.45912	13.3057	2.84493	6.14258	3.1635	12.0812	3.6518	5.99262	9.57643	8.22715
511.54	-61.5172	3.16151	4.96698	5.22475	8.72876	6.3884	7.48257	8.21247	7.19543	10.7265	6.86149	10.8987	13.0572	5.87198	14.845	6.98356	7.08512	5.78568	12.3624	5.42906	5.86193	2.69501	12.0339	7.21821	4.13717	1.41694	5.11402	8.51884	4.41729	4.44506	7.47489	11.028	4.39006	11.7305	6.11712	13.8107	6.75884	4.08692	4.87136	4.97906	9.68085	4.21632	7.98944	3.83635	10.9809	5.74963	4.53361	8.1441	6.56742
511.554	-55.8649	4.3581	6.94013	4.43404	9.67709	7.02818	7.72425	8.52912	7.67877	9.16901	8.15552	10.8182	14.0895	6.06159	13.0252	6.24611	6.15213	4.73385	14.6617	7.74047	4.35656	3.77072	9.58677	9.68173	4.24553	2.1478	6.61754	10.1514	2.71553	3.45924	8.91349	10.0484	4.12893	13.5075	4.80557	12.8385	8.3113	3.80851	4.18318	6.19639	5.88072	7.97453	9.46681	3.77014	9.59546	7.3344	3.85202	9.07558	6.24624
511.568	-53.9755	6.09238	7.19282	4.29123	9.21728	6.75723	7.13459	9.78708	8.18124	6.73595	9.59422	9.49741	13.8838	7.19045	11.6735	5.5333	6.94792	5.28763	13.0104	8.02946	4.04801	4.99821	4.68047	10.2061	3.41852	3.82137	8.5962	10.6053	1.45087	3.71377	10.0341	7.93944	3.44896	13.4919	5.28071	9.69133	7.90152	4.44246	4.07179	6.0365	5.47408	11.0301	10.6813	4.01333	9.92	7.74883	4.77776	10.4422	5.67841
511.582	-55.1222	7.55917	6.54493	3.89075	8.3234	6.96174	7.21561	10.7499	7.26781	5.76385	12.4906	6.51813	13.8697	8.24228	9.50908	5.895	8.80655	8.28851	10.0264	6.86614	2.85099	4.81368	0.87256	8.59155	2.88202	4.9874	8.87622	9.67191	1.26041	4.53333	9.28287	4.86196	1.99503	11.6504	6.19458	6.082	8.35235	5.08656	3.04924	4.70778	7.11178	12.8292	9.91959	3.89762	12.9489	7.10516	6.80513	9.90757	5.58226
511.596	-57.1063	8.29003	5.96781	4.95284	8.24324	6.90578	9.13442	9.47518	6.21673	5.04315	12.2208	5.55144	13.5855	8.0866	6.76435	6.2567	9.67698	10.0771	7.54674	5.20077	2.59949	3.8459	0.692253	6.76619	3.65349	5.28612	9.38302	9.73251	2.48434	6.21165	8.00568	4.30277	1.40798	9.77215	5.44849	5.1892	8.25729	6.51932	1.94804	4.4176	9.16898	12.3908	8.4474	4.06853	16.0645	6.66794	7.82237	9.56921	5.53731
511.609	-61.1138	9.96997	5.32727	6.62186	9.45269	7.34883	12.0011	7.64949	6.01071	4.79132	10.7723	7.3822	15.5254	7.70535	4.15261	7.29059	9.71177	11.3535	7.54631	3.54286	3.28065	2.99502	2.9477	5.251	5.2294	5.94848	10.4966	10.0263	4.09579	7.23582	7.3108	5.28665	1.43564	9.61799	4.35009	5.86809	8.10593	8.03613	1.54453	5.51794	10.6513	10.2554	6.84113	5.10955	15.6946	7.89847	7.61569	9.3553	4.88154
511.623	-63.6042	11.0012	6.5848	8.9431	9.60988	6.66021	14.4134	7.29762	7.0043	4.05582	10.2479	8.79141	14.2373	7.61114	3.53238	7.69486	9.33441	11.6662	7.93113	3.48269	4.94018	2.86009	4.59664	4.47131	6.94413	6.78608	11.15	9.2833	5.96296	6.87692	7.31631	6.8269	2.6169	9.58278	4.3368	8.82479	8.7523	9.35621	3.53918	7.25881	10.2934	7.71753	6.25038	6.64083	10.9499	8.09704	4.12032	9.58012	5.22867
511.637	-65.8578	10.0947	8.77024	9.61799	10.4084	6.54569	15.9432	9.20713	8.47337	4.4078	10.1494	10.456	11.5443	7.32571	2.95051	8.75847	9.47841	13.5346	8.22487	3.30357	7.60778	3.82322	5.09209	4.89913	7.79857	7.5502	10.4916	8.22283	7.85443	5.55338	7.30151	7.89872	5.13908	8.59663	4.66728	11.1793	9.54453	9.84928	5.43292	8.85232	9.43551	7.619	7.2147	8.38916	5.69766	6.55602	1.78708	9.49683	6.86043
511.651	-66.4579	9.8319	8.84565	7.79178	10.033	7.12486	14.7208	10.3158	10.3096	6.39661	8.63768	11.1563	8.39525	6.20301	3.30357	8.64936	7.77242	13.9952	7.69972	4.432	9.54258	4.42497	5.27866	4.38218	7.7989	7.95652	9.88117	7.19358	10.0301	5.38689	6.39434	6.79168	6.19329	7.22534	6.05704	11.8264	9.93281	9.29009	6.27042	8.64511	7.53669	8.40927	6.64925	9.55173	3.23922	4.58805	0.349903	7.20303	8.24544
511.665	-65.5728	10.9103	7.45903	5.74074	10.1815	7.26412	11.9385	10.2579	11.4879	8.80503	6.77516	11.0202	5.75974	5.90657	3.21476	8.00611	6.06288	12.9676	6.6427	5.97766	9.85189	5.15778	5.26234	4.28052	7.41873	7.1334	8.47498	5.5117	12.6888	7.02848	5.42148	5.68076	8.45035	5.43206	6.97717	10.7405	10.5741	9.22635	6.70634	8.22907	5.92296	8.09532	4.43043	9.46692	3.89684	4.02821	1.75156	6.55039	9.75199
511.678	-64.1357	12.9593	6.21165	4.94063	8.4335	7.24575	10.4665	8.89739	11.5399	9.72397	5.44753	10.8321	3.71582	5.54563	3.56512	5.76666	6.2716	11.6541	5.19504	7.33339	9.51406	6.09703	4.23752	5.27768	7.27084	6.8792	7.45082	4.75383	14.2036	9.64801	4.8987	4.34027	8.61813	5.99396	7.14732	7.76118	10.449	8.21709	6.14564	8.59228	5.36853	6.55971	0.40278	8.383	4.72266	2.77694	4.29343	6.9755	9.35464
511.692	-63.026	14.7659	5.06789	5.63238	6.18303	6.41712	9.50565	7.11579	10.1972	7.71409	4.52891	8.9673	3.17262	5.37125	4.72142	4.44885	6.94445	10.1533	3.76185	8.95899	8.0692	7.32334	3.30647	6.10706	6.58925	6.63904	5.07254	3.78681	13.1135	11.9062	4.7079	3.06588	8.76948	7.87204	5.87024	6.84623	10.2242	7.20156	5.17051	8.42764	6.49587	5.62867	-0.877436	6.14117	4.47363	2.20371	7.26548	8.59569	10.3874
511.706	-62.1664	15.5675	4.40196	5.46978	5.17377	5.33429	8.91869	6.11787	8.72843	5.52001	5.70163	5.66035	4.00699	5.45574	6.23477	4.53722	7.38859	9.28913	3.94681	8.48277	6.7784	7.02462	4.24919	7.48656	6.18498	6.24093	3.24922	2.66497	10.3258	12.5767	5.69102	3.56489	8.05386	10.0137	5.84442	7.04026	9.27822	6.00464	3.87203	9.4099	8.23048	6.01467	0.618634	5.67738	5.64948	3.64544	9.96118	8.57051	11.2273
511.72	-61.1096	14.9301	3.61871	5.67871	5.19537	5.18564	8.34978	5.40225	7.77427	3.65673	6.91583	3.35402	6.4462	5.16015	6.9492	7.08598	6.40709	8.17	4.86456	6.43723	5.88408	5.54302	5.66661	8.94775	6.14241	6.26362	2.80865	1.6448	7.77945	10.8366	6.33307	4.91716	7.57441	11.1345	6.75786	9.08806	7.89667	5.78252	3.424	8.53903	7.95013	6.55042	1.69272	4.95279	6.15703	7.74105	11.4236	8.52339	14.6036
511.734	-59.8485	11.7912	4.66394	5.56776	5.87933	6.36733	7.99952	6.7286	8.8046	3.97381	7.5353	2.71813	9.48339	6.80336	6.46942	8.5962	4.33584	8.53365	6.41973	3.99716	4.13889	3.78226	6.49514	9.51039	7.26002	6.82205	3.68545	2.28804	7.0138	9.49029	6.10037	5.09239	6.66173	11.6554	8.45412	10.1293	8.3421	6.34052	3.53862	7.11092	6.85487	6.98051	3.16601	6.22166	4.58512	10.9858	10.4406	9.16047	15.3877
511.747	-59.6191	8.86165	7.14788	4.97226	6.98788	7.68049	7.76378	7.84536	9.16469	6.29106	6.7286	3.05909	12.6348	8.78202	5.48479	9.75682	2.71078	7.46605	8.07266	2.48035	3.02796	3.92314	7.06448	9.57964	9.03028	7.48096	3.86965	4.03162	7.9065	10.6673	4.62764	4.04435	4.35777	11.4282	8.90884	10.1347	9.51643	7.6982	2.6576	6.26544	7.00233	7.04026	3.95737	6.8985	2.85364	12.1808	10.4028	9.20498	13.1432
511.761	-59.5522	6.04896	10.0049	5.04346	7.46918	9.78554	7.33283	7.99553	9.27726	9.63593	5.87221	4.34676	14.9184	10.3966	4.28312	8.40617	3.99769	7.08437	9.42526	3.14865	1.53384	4.61218	6.93819	7.29956	10.3172	8.6634	3.83443	6.23315	9.41823	11.0967	4.2385	3.94885	2.44955	10.7626	9.22939	10.1843	9.56148	8.41695	1.50552	6.55908	7.05938	8.88701	3.06738	7.33799	1.85691	10.9357	12.3897	7.87843	10.4684
511.775	-61.3669	5.0788	9.98887	5.47787	7.07302	10.8155	7.77935	5.84682	8.95348	12.1069	5.64772	6.56158	12.4783	10.6953	4.5975	6.62219	5.09608	6.90957	9.63873	6.14867	1.39858	5.67146	8.24779	4.67344	9.52141	9.40204	3.84611	7.44778	10.9444	11.4005	5.12731	5.6369	1.33981	9.41078	8.86726	10.6555	7.40466	8.94373	1.20627	6.47654	5.13388	9.64672	2.76671	7.21483	2.08919	8.60858	13.6684	5.3017	8.51856
511.789	-63.9523	5.16134	8.76256	5.87825	6.35588	11.2961	9.7955	3.06621	8.6821	11.461	7.01598	10.1216	9.27769	10.1463	5.15118	6.50444	6.57616	7.24944	8.31628	8.95823	2.81762	5.98034	9.92806	2.34291	7.89235	7.94583	4.57297	8.31476	10.9307	11.0043	5.19537	7.41959	1.35116	8.22866	8.35657	8.64471	5.88007	8.5535	3.1938	6.43744	2.95654	11.5178	3.50189	8.08494	4.0658	6.93415	12.2446	2.84121	6.20317
511.803	-64.1872	6.20971	5.92125	6.33999	5.00253	11.2291	12.2266	2.02292	8.22965	9.73575	7.48603	11.1355	7.70611	8.84295	5.83861	6.9275	7.1737	7.22092	6.52538	10.0832	4.88379	5.82434	9.36336	1.30826	6.73454	6.71488	6.32628	9.78739	11.1633	10.2281	4.39299	9.40603	1.95766	7.57289	7.96008	5.77724	5.30597	6.00712	5.47701	6.1774	0.841865	13.234	2.91137	9.28315	5.38783	5.77547	9.99109	3.41089	5.44844
511.816	-65.6053	7.85087	4.43177	6.85338	5.88669	10.8364	12.01	2.28998	8.33757	7.16862	7.11104	11.0635	7.37141	6.66724	6.89832	8.21679	8.37537	7.2072	5.72181	9.56744	7.26596	5.82044	7.85941	3.26304	6.0417	6.05565	6.53695	9.86831	10.5662	9.36076	5.64943	8.30688	1.4204	7.83369	7.96958	4.5236	5.16748	4.22011	7.54793	5.67882	-0.00232427	13.5003	1.57444	8.30792	4.82432	5.82279	7.19093	4.01934	6.58723
511.83	-65.7735	7.65068	4.03917	7.31987	6.92922	8.22187	9.9758	2.60707	9.743	4.74421	5.47767	9.3289	8.28063	6.46975	6.42243	8.0745	8.22909	7.35651	6.68916	8.41784	9.12298	5.88732	6.77776	6.06007	6.3026	6.14877	4.34244	8.93878	10.1709	9.52227	7.729	6.65167	1.60104	7.43872	7.78743	5.2322	5.09856	3.39699	8.91889	4.98707	0.268301	10.1664	1.33276	8.26676	3.09479	5.41031	3.26223	5.64688	8.42716
511.844	-64.605	6.25119	5.66467	7.56814	6.24298	5.95854	6.35556	2.32586	10.8208	4.59793	6.02508	7.66667	8.08196	7.62799	5.98251	8.14062	6.62067	7.59538	8.63758	7.64873	9.98833	6.32529	6.72655	7.89235	5.69178	4.94245	3.64334	7.34451	7.40554	9.55673	9.84961	6.14412	2.30057	6.90103	7.59664	8.19117	6.67868	3.33595	10.6356	4.6164	1.47106	8.2374	2.77763	8.16576	3.16825	6.16039	0.490269	7.08871	10.0032
511.858	-63.392	4.74378	6.44911	6.79504	4.70823	5.34425	3.52915	2.80251	10.847	7.21864	7.8512	7.34332	7.14108	8.5653	5.59305	6.89908	5.46903	8.0044	10.2095	7.11147	9.9422	6.51295	7.26306	7.30886	5.55565	3.39161	4.48568	7.25613	4.99874	9.52896	10.6423	6.50583	2.32596	5.56528	7.26152	11.9498	7.04308	5.50227	12.0289	4.84402	4.11436	9.32294	4.75585	8.10656	5.06081	6.0678	-0.746519	7.49308	10.2539
511.872	-63.0023	4.53063	8.01993	5.53903	3.11795	6.69338	2.94262	4.19065	11.7773	10.9221	10.441	8.65054	5.96404	7.63933	5.73576	5.83116	5.89836	8.33649	9.31756	7.75709	9.65202	6.74275	7.12034	5.55816	4.68241	3.37206	7.36492	7.18883	3.24652	8.16189	9.30177	7.5718	3.1131	5.28104	6.29482	13.4299	6.22504	8.00253	11.3305	6.74404	6.72481	10.8375	5.97276	8.11078	6.78246	5.53832	-0.139254	7.04647	9.94688
511.885	-64.4262	4.50438	7.9038	4.93879	3.50742	8.84371	5.02921	5.71568	12.2641	12.2344	11.3638	9.56906	7.82192	7.2436	6.86192	5.44753	6.37663	7.24878	6.41336	8.76873	8.93132	5.57382	6.84193	4.14614	4.95066	5.64274	10.1858	6.69533	4.44582	7.21518	6.72557	7.57537	5.26732	5.54302	5.03136	11.2655	4.60657	9.43799	10.2834	8.47044	7.77513	11.8918	5.25411	8.52336	7.49884	5.16063	2.04078	5.89007	8.86005
511.899	-65.6275	5.42408	7.51238	4.47229	4.21203	10.0411	7.48528	7.50743	11.9997	11.814	11.3552	8.46786	9.41273	7.15642	7.44844	6.01136	6.99059	6.62714	3.82981	9.04011	7.61352	3.84462	5.80923	3.83608	6.39477	7.04374	11.1681	4.63499	7.10564	7.04351	5.00458	6.64831	8.96417	7.24987	4.41393	8.65615	4.68047	10.7373	10.2689	9.1879	7.90347	11.4703	5.12251	8.07458	8.54375	3.91596	4.38223	5.56035	7.69307
511.913	-64.8177	7.13211	5.60762	3.51975	5.55166	11.0253	8.52705	7.33619	10.0023	9.41187	10.8477	7.11602	10.5878	6.99923	7.48636	6.29874	5.84758	5.62058	2.96877	9.99579	5.76158	2.09121	4.85592	4.25806	6.26178	7.06125	10.6644	3.27418	9.81828	6.87066	4.49508	5.1652	11.2705	8.95325	4.59576	6.79093	5.74645	10.9731	10.6016	8.49962	7.67637	9.81859	3.56161	8.16111	9.88079	3.27067	6.67949	5.19585	5.8689
511.927	-62.9272	8.35215	3.65435	2.59184	6.36538	11.2916	9.02023	5.84012	6.44383	8.369	10.3456	6.32185	9.04163	5.80501	6.50919	6.4528	5.39513	4.86694	4.25449	11.0492	5.64468	1.36824	3.7853	5.59974	6.3333	6.44653	8.60052	3.37077	12.0343	6.00843	4.78526	5.26967	11.8434	11.493	4.62784	7.36967	6.55239	11.8142	9.67567	7.32063	8.13984	10.2866	3.61444	8.59087	9.63447	4.19265	6.55234	6.12841	4.31892
511.941	-59.9756	10.6737	3.50376	3.71885	5.93994	11.8391	8.66328	5.94179	5.08497	7.60573	9.43769	6.57098	7.86653	5.64425	4.79143	6.51729	5.99732	3.85715	4.72175	11.6111	6.94607	2.36421	4.31866	7.99876	5.81981	6.54862	6.45841	4.57396	14.4415	5.321	4.33951	5.84485	9.39047	12.7756	5.40246	9.39716	6.62239	12.6488	8.03181	6.2015	8.90235	9.86732	3.16199	10.4009	9.13859	4.55673	4.33233	6.26486	4.31892
511.954	-59.1889	12.3231	4.705	4.35787	6.60663	12.4421	7.76853	6.39694	5.9124	7.9307	9.05059	7.27839	6.43691	7.50364	3.62497	5.64135	8.47413	2.85405	5.66295	10.9424	7.75125	3.95178	4.88293	10.9288	5.435	8.57071	6.14046	5.85655	14.707	4.02275	4.41654	6.43213	6.7045	12.4734	5.83017	11.6186	6.86482	13.6401	6.69639	6.06277	7.34286	10.1856	3.0747	12.385	7.27132	4.8509	2.62268	7.18489	6.40346
511.968	-60.5196	12.9702	5.29195	4.34383	7.0473	12.5481	8.43868	6.54711	8.98481	5.89651	7.30972	8.9673	6.3306	9.57737	3.41063	5.3731	8.87299	2.57132	5.34349	7.6698	8.77694	5.47367	6.37003	12.6337	5.6919	10.7187	8.74356	6.45517	14.3374	4.92009	5.20249	5.91314	5.45831	10.2116	5.58299	12.1187	8.59825	12.5331	5.75822	7.7412	6.23929	10.0871	4.94253	11.3675	7.46287	4.8726	1.52353	8.77138	8.23498
511.982	-60.8273	10.4015	5.06119	3.36428	7.80431	11.4684	9.44751	6.7258	11.832	4.92982	5.41165	11.7343	6.62985	10.6164	3.44067	6.2835	8.19648	1.90193	5.35408	4.94041	9.25121	7.195	8.15509	13.9921	6.05522	10.6327	11.6892	6.78479	12.1605	5.18554	6.24104	4.57297	4.08854	8.63778	5.64673	10.0704	8.36835	11.351	4.67809	9.07586	6.1923	10.4007	6.09203	8.48986	8.8616	6.98349	2.15748	9.83466	9.57894
511.996	-61.4846	7.08901	5.19062	2.70926	10.0062	10.3199	10.675	7.8203	12.1002	3.12985	5.24506	13.3368	6.76165	11.7954	3.85121	7.85357	8.4737	2.04551	6.04312	4.86067	8.66307	7.4828	9.6422	12.5765	5.6314	8.51409	13.5334	6.88645	9.28762	5.36736	5.9864	5.2752	2.33708	6.74285	5.26666	7.6578	7.95036	11.4823	4.28312	10.6697	6.61537	11.311	6.09701	6.91828	9.52871	8.95469	3.13432	8.31428	9.8217
512.01	-61.4068	6.55921	6.20928	2.5067	11.3474	8.43393	11.2322	8.20782	10.0641	3.16583	5.45228	13.4819	5.75271	10.6462	3.76165	9.52573	7.97512	2.75249	6.7071	7.42823	6.76306	6.75237	9.88387	9.82013	5.28417	6.30639	13.2765	6.81569	6.5391	3.65501	4.89147	6.10534	1.99839	6.5755	5.15798	6.81243	6.30369	11.4722	3.38729	12.5912	5.97213	13.4546	6.00939	8.28654	6.75394	10.1828	5.60292	7.08755	8.30834
512.023	-61.663	6.88028	7.26705	3.04666	11.5215	7.87712	10.702	6.86851	7.59623	3.33047	5.13703	12.6322	4.24596	8.56972	3.20095	10.9108	7.60909	3.32843	6.79861	10.6207	4.26983	5.35094	8.90745	6.97773	5.86054	4.88033	12.3353	6.07662	4.11943	3.18495	4.06684	7.31598	2.28966	6.42847	5.28276	8.02231	4.5949	9.27107	3.28919	13.2673	5.59443	14.6137	5.59572	9.87369	4.84605	9.09678	8.42135	7.09101	8.17503
512.037	-64.7301	8.26615	6.91442	3.86308	12.2516	8.94818	9.68378	4.8582	5.70908	4.13954	3.96389	10.4021	3.86114	6.55746	2.70517	11.9655	8.16202	3.27365	6.96401	12.0601	3.2449	5.06865	7.15675	6.21446	7.42272	4.1229	11.5607	5.93661	2.93775	3.48756	2.67642	8.95055	3.32193	5.56073	5.43022	9.34595	3.41051	6.57333	4.06585	11.5479	5.67384	14.1176	6.34224	10.8082	4.89142	7.14773	10.9552	8.86407	9.19174
512.051	-66.7201	7.68233	4.80914	3.61201	13.8005	9.71339	8.12549	3.55724	4.89299	5.74473	4.50936	7.83455	2.95321	4.34653	2.48737	11.4219	9.01409	2.97807	6.55456	10.078	4.58335	6.59604	5.04002	5.30686	9.92417	3.17457	10.9104	5.8666	2.43409	4.54177	2.04182	9.32986	3.89322	4.63044	5.23036	9.70182	4.15465	3.88802	5.6679	8.50565	5.93269	11.9048	6.43731	11.3111	6.61706	4.82725	12.0814	8.8121	11.1629
512.065	-68.2217	7.45979	3.51283	3.31211	12.9675	8.05765	8.18177	4.32645	4.88402	6.51621	6.95764	4.98858	1.86659	2.69511	1.47379	11.0788	10.9939	4.30646	6.67967	7.20935	7.11213	7.82699	3.83208	4.55289	10.6538	2.91054	8.63109	5.68834	3.0581	5.01226	3.40068	8.59198	3.68677	3.96528	4.73675	7.98557	6.46682	1.96673	6.54147	8.48297	5.67265	9.48475	6.93708	9.95751	9.54902	2.92529	11.2969	7.42472	11.6275
512.079	-67.372	8.61252	3.57182	3.26446	11.6661	5.8639	8.97399	5.53946	5.24809	6.84269	8.89957	2.53403	0.403361	3.12088	1.02642	11.2419	11.0777	6.07672	5.69114	4.1283	9.66089	9.64609	4.19616	3.75829	9.36541	4.25017	6.18356	4.818	4.43447	5.43585	5.54312	6.90231	3.67272	4.65659	4.28345	6.59895	11.463	2.76393	6.10231	8.8169	6.29288	8.59984	7.44506	7.52433	11.6735	0.0849368	8.90773	7.50953	9.87841
512.092	-65.8985	9.83839	6.2875	3.40295	9.20887	4.49175	10.0501	6.77668	6.54905	6.93614	9.10959	1.64361	0.234397	4.8461	1.9418	10.82	9.81073	6.96358	4.71829	4.37647	10.4852	10.4477	6.30662	4.26627	8.572	4.88715	5.59694	4.48061	5.75726	6.03382	8.02415	6.83739	3.12573	7.11579	5.58203	4.67895	12.2411	4.705	6.54104	7.46431	5.10654	7.32071	7.50372	4.7583	11.2872	-0.0924654	6.85916	9.51087	8.96151
512.106	-62.9874	10.2897	8.1484	4.02318	6.30078	5.31454	10.0646	7.21109	8.13824	7.37023	8.01271	2.28448	1.48177	7.82851	3.29753	11.87	7.21627	7.48992	4.67529	5.81701	8.61608	8.80968	8.15941	5.70335	7.63274	5.01031	5.11359	4.79618	4.61306	5.53448	7.64204	9.09834	3.03196	9.67514	6.86073	3.85184	9.77594	7.02548	8.07784	6.11409	3.71365	6.46	7.87244	3.89057	9.82159	2.45758	4.16703	10.3044	8.70979
512.12	-59.4468	10.1266	8.16482	5.49148	5.12223	8.12852	9.23047	8.46786	8.99464	7.3323	7.11213	3.80129	3.03964	9.99483	5.51862	10.4224	5.12579	7.72339	5.19105	7.179	7.89819	7.47004	9.23285	7.45049	8.09999	4.62981	5.09285	5.48123	3.96323	4.69646	6.04701	11.084	2.8322	11.6765	9.02359	3.11234	5.13746	9.04291	10.001	4.17226	3.17629	6.28401	7.44506	3.5197	7.98522	4.19219	2.5721	8.58036	8.18311
512.134	-56.8166	9.29886	6.3911	6.22418	4.57828	9.66455	8.0194	9.7888	9.87134	5.77638	6.50368	5.12417	4.62602	13.1692	7.28531	10.8913	4.35972	8.59188	6.3426	6.71337	9.58515	5.76946	9.33375	8.31779	9.57067	4.59265	4.15554	5.86476	3.52104	3.09787	3.67661	10.6957	2.91354	12.1712	12.1629	4.06684	2.4636	9.37685	10.726	3.39257	3.4844	7.95066	6.10931	6.69043	6.52351	3.77648	2.13186	7.2	7.31775
512.148	-56.1018	10.2832	5.33528	6.74967	4.29749	8.95131	7.15912	9.44352	10.0657	4.24434	6.97179	6.16704	5.58711	13.7878	9.68552	10.4944	4.02459	9.56711	6.86343	6.63093	11.9224	4.77154	9.8816	8.63099	10.0509	5.55891	3.48766	4.35141	3.16052	3.08491	2.9329	8.78709	3.9509	12.3182	13.4169	5.27012	2.37565	7.77902	8.70433	3.479	4.01702	8.32608	4.28362	8.91379	5.77828	3.39674	2.63746	7.24214	7.27314
512.161	-56.8807	10.483	5.67624	6.46965	4.61263	6.91399	6.44198	8.98913	9.23555	4.27685	7.4681	7.47815	5.36726	12.6624	12.3458	10.4877	3.82559	8.30754	5.93239	6.49329	12.5922	4.14311	10.2769	7.87982	9.57585	7.25679	4.36048	3.25809	3.66138	3.1842	3.05055	7.35001	6.19576	10.218	13.4834	5.89704	4.18189	6.94845	5.2659	4.037	4.71232	6.88587	3.19344	8.94977	5.94292	4.72157	3.61108	7.5213	7.4877
512.175	-58.6052	8.98653	6.91659	5.58981	5.18706	4.76366	5.72798	9.24171	7.53767	5.33462	8.3421	7.65371	5.27338	11.2078	15.0756	9.05135	2.4906	6.6734	5.51245	6.46899	10.7242	4.01909	9.57846	6.70321	8.77434	7.85195	5.16167	3.55097	5.2845	4.57547	3.70741	6.82518	7.99876	8.11619	12.0568	4.68413	6.0147	7.08143	3.49802	4.87568	7.70176	5.09681	2.53886	7.19679	5.41885	5.44303	5.13686	6.64384	7.77692
512.189	-60.4438	6.48304	7.83672	4.59189	5.59337	3.58629	5.69827	9.96436	6.0631	6.17611	11.4027	7.52277	6.2686	10.0207	15.8608	8.21646	2.36896	5.64188	5.15237	6.87564	8.16363	4.13285	8.12453	6.51123	8.51159	7.29514	6.05944	4.52459	6.71056	6.3883	3.6655	6.6922	7.62961	7.17337	10.6306	3.57245	8.14115	7.84362	5.78955	5.2631	10.5751	5.76934	1.76965	4.60816	3.79282	5.94939	8.2757	6.17896	8.0119
512.203	-61.4234	4.52739	8.30872	4.64353	5.60785	3.60703	5.31777	9.25619	6.2876	6.46737	14.0418	6.84085	6.61118	11.5791	14.8699	7.81252	2.93517	5.75218	5.47345	8.16763	7.6361	5.23913	7.18797	6.59766	8.35981	5.46319	6.32964	6.72645	7.52428	8.93436	3.74523	6.36215	8.05192	7.43611	9.89468	2.07011	9.53793	9.04021	9.57131	6.49286	12.8645	7.68382	1.50292	2.44574	2.27796	5.63956	11.4232	5.30852	9.43602
512.217	-61.2279	4.32991	9.10213	5.04315	5.04985	3.33371	5.03699	6.94089	5.93724	6.34767	14.1966	7.68082	7.22514	12.703	12.2128	7.80117	3.46465	6.55143	6.00563	9.23868	8.94138	6.47796	7.49144	6.64692	8.10085	4.65887	6.41531	8.59362	6.57682	11.0745	4.04438	5.72517	9.50186	7.31955	9.78016	2.8228	10.5144	9.40818	12.0133	7.07279	12.5306	8.42019	2.51327	1.01298	1.36376	4.97115	11.2945	5.04136	12.5111
512.23	-59.5691	4.3432	8.89643	6.32304	4.08045	4.57481	4.97012	3.77158	4.5275	6.34724	12.2875	8.86877	7.11645	13.2316	8.73255	6.99523	3.7517	5.63443	8.17973	8.76635	10.7151	7.83995	8.05495	5.65095	7.47199	4.04695	7.24199	9.64242	5.14017	11.2447	3.87822	5.00998	12.0088	7.67465	10.4153	4.94526	11.1568	8.74258	11.0036	7.1401	11.0462	7.8798	3.19713	0.43575	1.39509	5.30185	9.46204	4.45787	13.2517
512.244	-59.5365	4.35962	7.7409	7.78594	3.11732	6.37003	5.37287	3.39345	4.08088	7.19229	9.70194	8.48049	8.06672	12.1875	6.05825	6.03794	4.42194	5.05104	9.43996	7.7962	11.7983	7.42272	7.78594	5.45854	6.64336	4.57719	7.83952	10.6205	4.63694	9.77011	3.62293	4.74994	12.2638	7.14409	9.76546	8.4215	11.5424	7.92368	8.6206	6.74717	10.3391	8.52498	3.51465	1.01007	1.12295	5.47665	6.36068	2.97347	11.3771
512.258	-60.3184	4.29469	6.57995	8.86369	2.40094	6.90967	5.09014	5.01701	5.27856	9.2617	7.89258	7.45405	7.6429	11.1191	4.9497	6.33979	5.41554	5.33343	9.73047	6.81233	12.1525	6.09324	5.89371	5.70097	7.62529	4.41254	7.20492	11.918	5.17074	7.20687	3.53812	6.62414	11.7886	7.06554	7.84827	10.3031	11.562	8.32762	7.99725	6.40113	11.6752	10.6276	3.1941	3.38199	1.69543	6.64743	5.05811	2.96018	7.72766
512.272	-59.0258	4.86792	5.16793	8.58647	2.24451	6.54051	5.28569	7.49457	6.98109	10.8994	7.30952	6.26686	6.73497	9.98045	6.48812	7.28531	6.42319	5.83439	9.45282	7.07777	10.4964	4.30429	4.79607	6.56158	9.21567	4.00428	7.34137	10.8454	6.094	4.79931	5.20315	7.88361	9.68562	6.75657	5.91066	11.2991	10.5824	10.5214	7.73991	7.41742	11.9454	12.4322	3.08983	5.82833	1.83587	7.65399	4.46532	2.55116	3.09878
512.286	-57.4857	5.53191	5.83386	8.40811	2.31138	5.38421	5.1676	8.02438	8.41968	10.8615	7.44089	5.52304	6.74826	8.98448	7.87949	7.93212	7.2502	6.50615	7.65566	7.36126	8.66795	4.56984	5.38616	6.89865	10.5671	4.31197	7.43947	7.0782	8.15833	3.42294	5.87373	7.40847	8.84219	5.26429	5.05579	11.4187	8.78244	12.9501	8.39136	8.02231	10.8412	13.7019	3.728	6.94637	1.95438	6.33348	5.13244	3.5534	3.96576
512.299	-56.0332	5.71416	7.58997	8.00255	2.0279	4.88056	5.46675	8.63791	10.0722	9.67309	8.50881	5.2536	8.08163	7.86492	8.10788	8.59458	6.80553	5.90624	5.65593	6.31526	7.49253	6.61688	5.58873	6.84744	11.4187	6.31483	9.11348	4.38013	8.57404	2.41842	6.04885	6.7164	8.59976	3.74856	5.55351	10.9283	8.64319	13.5644	8.24087	7.47598	9.67557	12.9797	3.61067	8.26656	2.81423	6.25839	5.10154	5.26068	8.79384
512.313	-53.457	4.45426	8.49088	7.12974	1.90744	5.02251	5.23016	8.37593	12.1909	9.81311	8.38057	5.33733	8.41903	7.58057	6.14597	7.88209	6.5846	6.33439	6.08256	4.37809	6.53296	8.49378	5.1124	6.40947	9.0748	7.2717	9.5252	3.43428	7.61912	1.39198	6.99784	6.78802	9.4675	3.39583	6.2257	9.03612	8.36554	14.1787	6.99857	6.39045	8.72464	11.6771	3.05462	7.61197	2.88381	6.81445	5.71388	6.10107	14.1086
512.327	-52.4615	3.45677	7.88005	6.7043	3.03241	4.97055	4.75189	7.93093	13.7093	9.98909	7.9063	7.37465	7.69714	6.86927	4.38069	8.49325	6.31678	6.95029	7.95837	4.07656	6.80401	8.12344	4.36275	6.85015	6.7743	7.51067	8.91675	4.15607	6.53316	0.167625	7.87606	8.19852	12.0824	5.12968	4.59631	7.48096	8.50836	15.9794	6.18172	6.98323	7.07603	9.86073	3.75652	7.83053	3.55676	7.47411	5.73808	6.15822	16.2542
512.341	-52.2516	2.6747	7.08426	6.75864	5.19052	3.7908	4.89536	6.13452	12.2328	9.95236	6.73206	9.93864	6.49276	7.54654	3.78391	9.39805	6.93776	7.12357	9.08182	6.04539	7.14897	5.29584	4.06749	7.24469	5.44321	7.54081	8.95315	5.0788	6.34108	0.0733155	8.66947	8.77802	13.0134	6.92177	2.34746	6.1182	8.79076	15.3178	5.84422	7.54437	6.00649	8.23361	5.23033	7.06294	3.9607	6.0124	5.78065	5.58185	13.9964
512.355	-53.0672	3.15881	5.46266	6.7594	7.18603	2.52777	4.5786	4.71354	9.60385	10.273	6.19091	11.3463	5.86594	7.75969	4.23711	10.0906	7.03748	6.94802	8.05343	8.17379	6.67858	3.3	3.99165	8.59772	5.73025	6.90653	9.43963	6.89239	6.91507	1.29444	7.59765	9.53232	12.2051	8.50469	1.38779	5.47885	8.5143	12.163	6.75063	9.92697	5.98337	8.44396	5.78283	5.86526	4.94296	3.50631	5.17101	4.72352	9.96095
512.368	-54.0392	4.36199	4.15587	6.64013	7.33857	1.88528	4.00299	4.79845	6.42978	8.16373	6.15299	11.7174	6.60339	8.0866	6.0414	8.80796	6.49547	6.81071	5.64976	10.3961	5.20239	2.94025	2.97968	9.37751	6.46662	7.21854	9.48619	7.51413	5.98597	3.07086	5.60224	9.66802	10.0516	9.90342	2.56905	5.8613	8.38671	7.98125	9.28373	11.5084	6.27236	8.96124	5.35567	6.34709	6.36233	0.898557	3.87167	5.4332	6.77445
512.382	-54.9338	5.65042	2.67978	6.69998	6.06851	2.52226	2.95894	6.1155	4.07181	6.44663	6.47169	9.69621	7.66149	6.86268	7.88091	7.26652	5.61952	6.98735	4.93058	12.3525	4.88207	4.56499	2.58201	8.96697	6.46975	5.69071	9.29378	7.8727	4.77263	3.49393	4.07765	10.1365	7.1024	9.82521	4.00613	6.22029	7.67422	5.54355	10.797	10.7146	7.39539	10.2094	5.28319	7.85266	7.40476	0.120382	2.0233	6.91242	8.0739
512.396	-56.4328	6.99718	2.22657	7.17511	5.79907	3.97922	1.50825	6.64692	3.58339	5.59176	7.4829	7.64992	8.33952	6.80596	9.74191	7.0753	5.66371	7.45029	5.58473	13.3293	6.41725	6.781	3.05358	7.51779	6.22765	5.04197	8.54964	6.61474	4.69916	3.45363	4.00105	10.524	6.0266	8.455	4.31781	6.11863	6.95244	5.38161	11.4472	7.3299	8.30958	12.6099	5.52248	8.01774	8.24041	-0.503835	0.66757	9.37432	10.9058
512.41	-56.7275	8.26421	2.08537	8.88747	6.21317	5.46471	0.813797	7.10867	5.84909	4.82611	7.79847	7.14821	10.2665	7.22708	9.25121	6.77377	6.97017	7.67089	7.09917	13.4795	7.16766	8.33929	4.74401	7.22567	7.37725	4.64116	9.17138	4.94311	5.73068	3.40005	5.31767	10.7386	5.99257	6.59756	4.38392	6.64617	7.29307	6.18983	9.40095	5.54323	8.52187	12.4175	6.67964	6.15014	8.68195	0.0294323	0.145115	11.0713	13.4925
512.424	-55.1792	9.08268	1.7643	10.1998	5.76504	5.14946	1.33312	6.94749	7.91461	5.41976	7.83013	8.08314	10.9805	8.09871	7.29254	5.80243	8.15381	7.11493	7.72167	11.4566	6.42784	8.15002	5.69071	6.85025	8.42756	4.85388	10.5658	4.16342	6.39575	3.75116	7.4922	11.3483	6.04658	6.08688	6.02119	7.39183	7.69777	6.21165	7.33824	6.96767	7.22642	11.3425	8.48663	4.40171	8.59087	0.348463	0.45831	10.0754	13.2907
512.437	-53.161	9.29065	1.66458	9.53968	4.40737	2.92092	2.49017	6.38474	7.47674	5.31972	7.44142	7.73668	11.1244	7.91029	4.68706	4.92227	8.14398	6.16595	7.49328	7.88955	4.32526	6.71413	6.21079	6.8025	9.8533	5.71611	12.0377	3.89279	5.5358	4.07765	8.86198	11.0938	6.14089	5.70562	8.57308	6.71175	6.59657	6.49006	6.695	9.55706	6.1613	7.80484	8.81743	4.13962	6.32127	1.00348	1.26619	7.89187	10.0047
512.451	-51.4826	7.53325	2.27465	8.14797	3.71443	0.96495	3.98862	6.16769	6.41237	4.78559	6.49903	7.03791	10.218	8.45823	3.48302	3.40394	8.45404	4.6499	6.56418	6.10049	3.15567	5.02251	5.06973	5.81668	10.2655	7.19111	11.5074	4.60248	6.27054	4.80105	8.88855	10.259	6.1894	5.42797	11.2474	5.00599	4.69689	7.56706	7.7344	11.2764	5.70032	5.93022	7.79683	3.65433	4.40322	2.50548	2.73331	7.8923	6.29566
512.465	-47.4876	5.51192	3.98235	6.94403	5.47799	0.758494	4.91653	6.69404	4.80211	4.24477	6.58351	6.93387	8.10725	8.7617	4.76204	3.20451	9.29012	2.97266	5.3543	6.04453	3.65112	3.80172	4.36427	4.63143	9.19947	8.14095	9.59488	5.35872	7.95751	5.17215	7.16799	8.43522	6.51783	4.65488	10.8012	4.30992	2.70105	9.05696	8.8047	10.6414	5.17872	6.42804	5.71381	2.80463	3.72012	4.52563	3.64945	9.29654	4.80229
512.479	-46.4519	3.48713	5.94772	5.86248	8.03615	2.48846	4.84534	7.41517	2.99436	4.35929	7.45827	7.4586	6.91303	9.06712	6.27529	2.9382	11.1234	2.03017	4.30831	6.46998	5.26224	3.6469	4.17499	4.31467	7.96377	8.54176	8.23958	6.34141	10.6991	6.16034	5.97453	6.75571	6.62846	3.61666	9.09079	4.26811	2.65222	8.25804	8.35776	10.49	4.96913	8.77628	4.11251	2.47696	4.39739	6.20395	3.3597	10.6288	6.6257
512.493	-45.781	1.97583	8.09211	5.3612	9.27456	4.6431	3.78833	7.69833	0.949261	5.58203	8.99582	8.74821	8.33876	8.57243	7.08156	2.11627	11.9727	3.22126	4.48743	6.25455	7.32538	5.13443	4.43038	3.71595	7.05261	7.31275	7.05865	6.63548	12.3962	7.47696	5.52953	5.37416	6.98195	3.34646	7.82775	5.42408	3.16095	6.77711	7.0877	9.90936	5.26515	10.2693	3.69172	3.45058	5.63417	7.35204	3.25771	11.931	7.95766
512.506	-44.8524	1.30601	8.30084	5.6529	8.49952	5.82209	2.51978	7.7867	-1.03523	6.30425	9.87836	8.93198	11.2086	8.13597	6.85987	1.72334	11.8061	5.49788	6.22484	5.95346	7.62723	5.72096	6.45366	3.81988	6.81169	7.18257	5.7471	5.36067	13.0692	8.37517	7.16291	5.02997	6.84744	3.81101	8.46786	6.46975	4.61478	5.65322	5.19817	9.81353	6.44726	9.62456	4.02371	4.1446	6.06037	7.59598	4.02778	13.6366	9.43698
512.52	-45.0448	1.9661	6.35189	6.04193	5.78417	6.96899	2.56278	7.8942	-1.33287	5.57339	9.57338	8.60701	12.4228	7.03164	6.97492	3.03683	10.4618	8.50654	7.90013	5.85493	5.96685	5.41003	8.41708	4.79782	8.13026	7.56425	5.32674	4.70414	14.6763	8.15737	9.06454	5.03419	6.42827	3.85444	8.76852	9.35795	6.09443	5.96804	5.05622	7.90996	6.6467	8.11164	3.60496	3.66752	7.38099	7.69883	5.88565	14.2784	9.18634
512.534	-45.0316	2.91162	4.33218	7.20136	4.20005	7.26889	3.69402	7.80853	0.381761	4.27751	7.98386	7.38384	11.9814	5.23438	6.19761	4.86997	7.88285	10.4347	9.34153	6.07629	4.47889	3.16464	8.47963	5.99085	9.08324	6.82086	5.33614	4.43708	15.449	6.97017	10.1399	5.22574	6.31915	3.5608	7.96453	11.3871	7.29491	6.40525	5.81873	5.0452	6.52235	7.90433	4.20953	3.08455	8.29852	6.60898	7.99763	13.8075	8.32173
512.548	-45.5069	4.18914	3.28694	8.10626	3.81134	6.76761	6.14781	8.4428	2.63365	3.58306	5.2443	5.32621	9.67191	4.21097	5.46599	6.84464	5.42949	11.7514	10.2984	6.52874	3.35306	1.56411	7.72177	6.42493	8.57061	6.53771	5.4808	4.55203	14.268	6.13182	10.4907	5.876	6.46111	4.74605	6.67567	10.9167	8.04338	6.44944	6.75366	2.87456	7.22155	9.30922	5.49212	3.78148	7.58699	5.7972	9.19995	12.2785	6.92139
512.562	-45.876	5.59878	3.77105	7.99952	5.1338	7.25603	6.96239	9.20066	3.85596	3.90846	2.66108	3.53099	8.04707	4.69464	4.30419	7.93363	3.31006	11.4909	10.2123	6.25854	3.10393	1.70293	7.50311	6.01634	8.43178	7.45233	6.36917	4.34709	11.2567	6.83966	9.94599	5.47206	6.70753	6.82248	5.46698	8.9431	9.34239	6.19761	6.26718	2.35297	7.48083	11.5111	6.37347	6.34785	6.06348	6.05216	8.60188	10.7573	5.46551
512.575	-46.0035	6.49342	4.55549	7.53302	7.11127	7.2314	6.34151	10.5318	4.44054	5.01786	1.8129	2.32975	5.69612	5.92526	3.79502	8.83573	2.90104	10.0565	9.33085	6.66562	3.23649	3.77623	7.91365	6.0723	7.33534	8.17379	8.73449	4.98525	7.77839	8.14342	9.63356	5.51862	6.06159	8.1297	4.32516	7.36287	9.73888	6.20269	5.95356	3.41938	6.74922	13.2582	6.472	7.29769	4.69123	6.20319	7.58118	9.56696	4.26968
512.589	-44.3436	7.15935	6.25066	6.5081	8.14517	5.98986	4.7414	11.0605	5.94093	5.48436	2.63213	2.24645	4.84524	6.75313	3.52753	8.34849	3.95914	7.67587	6.5134	6.43334	3.89734	5.6153	8.61166	6.8724	6.65925	8.28129	11.7951	7.45741	5.72583	8.19582	9.07048	6.1947	5.02651	8.05343	4.64267	6.96671	8.83593	5.84919	6.20344	6.03814	6.40113	12.3499	4.65053	6.78734	5.26944	6.31986	6.40727	7.96059	3.77931
512.603	-43.9106	8.54403	7.00107	6.18897	8.28162	5.44396	4.791	10.2088	7.04602	5.73187	4.37106	1.87654	4.24618	7.08869	3.96313	7.79286	4.83228	5.31401	3.51068	5.73771	4.63133	6.71455	7.77493	7.44725	5.64178	7.50235	14.351	9.63161	5.31605	7.34764	9.71609	6.22204	4.56077	6.83264	6.27368	8.70175	7.60887	4.87785	7.65889	8.63541	5.76211	10.6114	2.70828	5.64628	5.42934	7.65765	6.24349	8.60815	4.66736
512.617	-44.1501	10.1274	7.94389	5.54098	7.64929	5.18392	5.52996	7.36914	7.61849	6.44274	5.21179	1.9634	5.11273	7.34246	5.38411	6.59475	4.91557	4.11709	1.21569	4.98848	4.92929	6.71812	6.48422	7.14735	4.22933	6.69414	15.5594	11.3319	6.87478	6.17805	10.2033	5.86228	5.31658	4.87667	8.05214	10.1017	5.62513	3.1964	9.26839	8.63617	6.28328	8.6179	1.43119	5.19663	5.38904	9.21163	7.77715	11.0569	5.71259
512.631	-43.1304	10.5356	7.48518	3.1654	6.57823	4.60637	5.6609	4.23689	8.1632	7.21854	5.79907	3.49901	5.9984	6.91464	5.34533	6.19437	4.61178	3.89345	1.57739	3.7665	4.53745	6.80141	5.83591	5.50424	3.64508	5.9743	15.3862	11.6146	8.611	5.27596	10.0923	4.74898	6.70743	3.66128	8.75567	10.3535	4.64126	1.99516	9.87058	6.95277	7.33316	7.35411	-0.533318	6.43817	2.94237	8.35362	9.27009	13.1091	6.32375
512.644	-41.9409	9.92525	6.80315	1.55319	5.25459	4.31154	5.84154	3.23227	8.46235	7.15243	6.51189	4.15597	5.60429	6.85047	5.3879	6.74654	5.23632	5.19992	3.93299	3.28942	5.12397	5.99623	8.16136	4.30732	3.95633	5.20163	15.4801	10.8427	9.1999	4.87591	9.64101	5.31757	7.47146	2.64769	7.8083	10.3621	3.76845	1.99948	9.59531	4.19485	7.48798	6.17436	-0.348691	6.25592	2.08921	5.18463	7.07093	12.6247	7.72604
512.658	-41.794	8.9794	6.10082	1.28342	3.31622	5.10225	6.23727	4.9778	8.66568	5.06271	6.15213	3.85563	4.63067	6.6182	4.65899	7.54859	7.50635	7.22039	7.75029	3.41258	5.72421	5.57425	10.7367	4.65735	4.75838	6.26329	13.3684	7.93568	8.15035	4.50243	9.80997	6.31786	8.01498	3.61039	5.66586	9.52454	2.82681	3.28325	8.8477	2.70742	6.48498	4.12689	1.60609	5.63764	3.18846	2.43212	4.20356	10.9967	8.11755
512.672	-40.8251	8.62515	5.88184	2.98951	2.26396	5.6341	6.30998	7.77407	7.60207	2.84745	4.16256	3.15762	3.87993	5.41696	3.31936	7.59515	10.2656	8.95813	12.2656	4.42887	5.7254	5.41307	13.8888	5.99234	6.05858	8.24076	9.64414	6.59789	7.59666	4.29242	10.5256	8.1914	7.62984	5.47799	5.35655	10.2629	2.44167	4.14667	7.59212	2.25896	5.99504	2.33513	2.749	5.95742	6.00666	2.25494	2.28096	7.89058	9.68373
512.686	-39.6233	8.50707	7.22546	4.52469	1.59609	5.4957	5.35312	9.71945	7.31783	3.23141	2.58471	3.79816	3.32388	3.54665	2.0736	6.99998	12.0366	9.06606	14.0499	5.23006	4.57267	5.48729	14.3256	7.34137	6.68151	10.6022	5.63951	7.57193	7.42737	5.46751	10.1779	8.49724	7.06049	7.2193	7.16895	11.077	3.37314	4.14245	5.76989	3.5435	5.50045	1.98358	2.72621	7.66816	8.6129	4.16079	1.80788	6.20675	11.5064
512.7	-38.3735	7.63815	7.68731	5.61487	1.78537	5.52898	3.69553	8.81455	6.94716	4.81154	2.30663	5.36466	3.64453	2.53858	1.3839	6.6547	11.9282	7.43505	12.4025	5.64372	3.46412	6.20367	12.6437	7.69833	6.67254	10.608	4.4844	8.90065	7.5904	6.56287	9.57489	7.71518	6.35427	9.93076	9.61519	11.6729	4.52522	3.92432	4.56585	3.3405	4.19679	3.45189	1.36573	9.25768	8.82681	4.48338	3.91985	4.35838	13.1905
512.713	-36.8789	6.96477	7.06557	6.43918	2.21005	4.28744	2.94555	6.45151	6.34108	5.72227	4.60627	5.63172	3.87291	3.37499	0.7399	6.21554	10.2811	6.59746	9.72938	5.75673	3.18182	7.68418	10.0554	7.86956	5.88269	7.67758	6.69727	9.01171	8.21755	7.84665	8.78419	6.57055	5.38573	11.8206	11.6114	11.5013	5.95841	2.3348	4.53257	2.31709	3.35649	5.4567	1.59995	10.308	7.05774	3.24465	5.62162	2.01542	14.2409
512.727	-35.3959	6.42005	6.03751	7.15167	3.15989	3.64258	2.71565	4.30313	5.19613	5.27144	7.26728	4.48796	5.37103	5.82284	0.520484	7.26349	7.24825	6.50282	7.17511	6.22052	3.71832	9.05946	6.95646	7.56534	5.55816	5.50813	9.7458	7.57506	8.43805	8.65173	7.34635	6.08364	5.29551	10.8097	11.5554	8.54931	6.93796	1.97926	4.91307	2.48833	4.0733	8.56735	5.11422	9.61279	5.8713	2.12324	5.60078	0.693061	15.4687
512.741	-35.0816	6.73562	5.06379	8.23915	3.7664	2.48272	3.02615	3.93948	4.89774	3.98496	9.28623	3.4263	6.8699	8.63359	0.934911	8.37203	5.32361	7.44715	5.79	7.18171	5.13466	9.21233	5.57804	7.74954	4.86252	5.18284	9.87328	5.88151	8.48224	7.87313	6.59907	7.80615	6.04602	8.45566	9.95292	5.50391	7.70199	2.76242	5.31701	4.31326	4.66177	10.144	9.13215	7.96266	5.66593	2.0661	6.28302	0.0819051	15.437
512.755	-35.4984	8.25362	4.30204	9.61908	5.21871	2.39079	5.27576	4.80527	3.50798	3.36905	7.92974	2.87024	7.69886	10.1199	2.02941	8.37982	3.43299	7.97663	4.43579	8.80255	6.28588	9.08409	5.47714	7.62832	3.4196	6.53036	9.21243	6.26632	7.09917	6.86343	5.6461	10.3534	7.46474	7.67748	8.73212	3.68914	7.20806	5.76785	5.18953	6.7353	5.70464	8.99711	11.6985	6.46075	5.62478	2.43159	7.40249	0.626516	13.9719
512.769	-36.2697	10.043	3.7542	9.54518	6.31635	2.2887	8.24996	6.1853	2.97731	3.49686	7.0378	3.15178	7.78248	10.2373	2.68129	7.76704	3.47837	8.30711	3.99663	10.5806	7.2717	9.88852	6.05156	7.67683	2.99416	7.12357	9.60892	7.94702	5.98436	5.38141	6.06214	12.9093	9.80424	7.87184	8.95586	3.86902	6.14986	9.66769	5.24193	8.36867	5.38982	5.66985	11.3634	5.56222	7.40974	3.89676	8.05598	1.57712	13.8924
512.782	-37.563	9.21168	4.36265	8.95628	6.80434	3.7691	9.61974	5.20931	2.0642	4.02785	5.119	4.0918	8.33692	8.48428	2.34736	6.41682	4.72304	7.05034	3.5364	11.3986	7.42694	11.1148	5.61596	6.83653	3.01177	5.43315	10.9056	9.18467	5.54952	4.00105	5.62536	13.5201	10.2726	8.13738	9.38367	5.4566	5.21871	11.8544	3.74705	7.4897	4.25308	1.69815	8.14158	6.35444	6.90997	5.18994	6.2761	4.22408	15.7107
512.796	-38.2386	6.48066	5.65388	6.89908	7.29666	4.401	8.78722	4.39635	2.81537	5.03906	3.56621	4.78625	7.04569	7.24782	1.67084	4.62279	5.24193	5.97301	4.12648	10.6557	6.53382	12.2852	5.89048	6.79396	2.82368	3.41192	10.6142	9.33797	5.93272	3.16227	5.16902	11.9376	9.23232	7.14692	9.28201	7.32301	5.84121	10.7087	3.13708	5.64759	3.55431	-0.594785	5.21113	7.34956	5.55467	6.01705	4.01633	8.31125	17.3478
512.81	-40.5539	3.15643	7.0902	6.4005	7.61417	3.49188	7.04321	5.09199	3.9654	6.46674	2.04389	5.36143	5.80999	5.78763	1.22347	3.1533	5.79561	5.35981	5.52445	8.58281	5.50889	11.3161	6.0199	7.72857	3.50171	1.89079	8.73838	9.10019	6.51265	3.59905	3.84732	8.91804	7.80691	4.38976	9.16393	7.80009	6.46684	8.99863	2.89389	4.14839	5.17634	-0.134883	4.4107	6.66398	3.70554	4.89175	3.39492	11.6918	13.6291
512.824	-41.6281	0.987308	9.14319	7.5931	7.86913	2.52097	6.05977	5.89242	4.60356	7.46704	1.49172	6.14662	5.77671	5.44657	0.928646	2.73607	6.20344	6.70766	7.31578	6.97449	4.63219	10.1836	5.93153	9.09834	5.18231	2.01708	4.96019	8.90465	7.01792	5.07718	3.02809	7.21356	7.57345	2.71694	9.20811	7.18072	6.99827	8.27901	2.76803	5.68789	6.52657	1.56062	4.28559	4.2051	2.5501	2.842	3.97323	11.7129	7.2576
512.838	-42.8652	1.166	10.2553	8.50848	8.31024	2.99179	5.40713	5.94406	3.86331	6.35028	1.90777	6.76523	6.48564	4.78842	0.366754	3.37812	6.55693	8.27179	7.25788	5.62308	3.9197	9.12894	6.33547	9.36963	6.87932	3.39778	2.73013	7.93169	7.48096	6.85447	2.59206	7.27266	7.69822	2.2512	9.01808	6.64735	7.6603	7.16215	4.05289	7.557	6.47569	2.96011	3.49651	3.13405	1.84744	2.5288	4.30285	10.2059	2.14062
512.851	-42.3239	2.06852	10.0871	8.67702	9.41381	4.62906	5.56864	5.28753	3.31741	6.19741	3.20289	7.31502	6.49936	4.57375	0.218961	5.0263	6.96952	8.67886	6.23176	5.73025	4.62863	9.16026	6.836	8.76226	8.54749	4.84966	2.24527	5.96005	7.25927	9.39696	3.6655	7.18504	7.49609	2.11195	7.98343	6.20701	8.03572	7.18138	4.91858	8.86066	6.18821	3.78712	2.32616	3.83638	1.89552	3.96545	4.65591	8.81059	0.404928
512.865	-40.5845	2.9288	8.20145	7.29428	8.46677	6.37392	5.59446	3.80788	3.58134	5.66015	4.15943	5.46309	6.44274	5.90291	0.48797	7.49566	7.15836	7.67079	5.03636	6.13614	6.57596	8.93198	7.73809	8.4791	7.40297	7.34991	2.32348	5.00319	6.58005	12.892	5.50889	6.53273	5.89793	2.36216	6.61754	7.11493	7.52504	7.62529	6.16747	8.50005	5.99969	4.23017	1.86356	4.46125	1.67415	6.47781	6.99617	8.60565	1.47641
512.879	-37.0848	4.16051	7.18593	5.24756	7.36568	7.85799	5.25858	3.42587	5.72032	5.63281	4.82935	3.34139	6.98323	7.86082	1.83862	9.17398	6.44037	5.94871	5.07352	5.27035	8.18622	9.67969	9.41912	8.44939	6.7097	9.4083	4.02255	5.13693	6.30359	15.5057	6.50454	5.20823	3.5674	3.47309	5.32123	9.15647	6.86268	8.69872	7.70924	7.53022	4.47272	4.32091	2.12284	5.32196	2.06946	9.04731	11.0258	8.65221	2.92203
512.893	-35.2243	5.5721	6.37145	4.23906	5.51061	8.37418	6.36053	3.78249	7.44758	5.94881	4.7023	1.76321	8.42183	9.29477	3.31632	8.00245	6.53101	4.44011	5.90917	4.96959	9.70498	9.19051	9.92667	7.71659	6.71986	10.278	6.77074	4.74239	5.82337	16.4043	6.98907	5.01269	3.27062	3.49934	5.49095	11.8585	7.81727	9.79246	8.49714	5.36542	3.25549	3.44464	2.99532	5.80304	2.05693	10.3804	11.6179	8.47784	4.04776
512.907	-34.9659	7.07292	6.61744	4.35714	4.47823	6.36106	7.09528	4.94463	9.07199	6.33439	4.04728	1.10355	8.77446	8.75988	4.81045	6.14857	6.25801	3.87076	5.61823	5.40324	9.55913	8.17336	10.9743	6.56818	7.10738	9.8627	9.21233	5.28634	4.68815	16.1068	8.43199	5.78146	3.69801	4.20912	7.39107	13.8814	9.28449	10.3082	6.57444	3.15059	2.79526	2.10111	6.27461	5.79061	1.47386	8.73174	11.2415	6.39557	5.54178
512.92	-37.0899	6.69371	6.14273	4.50299	6.71294	4.42379	6.98692	6.57131	9.4419	5.53741	4.47813	1.38001	7.64431	6.46533	5.43608	5.26798	7.24146	3.95287	4.17997	6.07975	7.87734	7.81749	11.8338	5.43618	7.19262	8.67669	9.97052	6.55413	3.78206	15.5555	9.3196	6.39067	4.45112	5.94179	10.1507	13.1869	10.5753	10.5178	5.0815	1.50436	4.83917	1.3938	8.99428	4.99179	1.12113	7.51635	10.6128	5.4829	5.52418
512.934	-38.1742	5.84682	6.04183	4.68913	9.69924	3.30304	5.56	7.90748	6.88569	3.5943	5.48815	2.74471	6.38754	5.32858	5.61672	5.34154	8.81498	4.22933	3.57854	5.15767	5.42992	7.48237	11.3767	5.2536	6.04259	7.67132	8.11114	7.1454	3.93764	15.758	9.19525	5.67548	5.09318	6.65223	11.4451	10.3714	11.7265	9.04595	4.44258	1.43165	5.83202	1.7622	9.24222	4.51666	1.54852	4.86787	10.6055	4.99642	5.55075
512.948	-39.7306	5.36628	7.55238	5.05904	12.2198	2.60232	3.96065	8.55818	4.18633	2.23069	5.27424	4.65023	4.84264	5.81658	5.32773	4.24823	10.0053	4.29113	3.8026	4.13394	3.6105	7.56685	9.40161	7.30691	5.97809	7.56145	6.57553	7.10824	5.32426	12.9496	6.02508	5.97268	6.59281	6.79062	9.89067	7.85077	11.4172	7.43093	4.90951	2.43939	6.28133	3.6137	8.06129	4.44774	2.42285	3.57275	8.84581	4.68474	6.79315
512.962	-40.5378	5.38702	8.81109	6.46523	11.4107	2.7486	2.92913	7.85195	2.79733	1.77824	4.61652	6.54829	4.54435	6.29561	5.57253	2.76621	10.6263	3.17588	4.81424	5.13974	3.45838	7.42025	8.46862	10.2048	7.6025	7.83359	4.44087	6.17525	6.7406	8.84793	3.91149	7.04882	9.3383	7.47772	8.22045	7.38579	10.842	4.56898	6.14986	3.27742	6.31731	6.38729	5.45268	4.9298	3.13609	3.07925	7.01257	3.68639	8.25539
512.976	-39.9003	5.73111	8.50881	7.75138	9.03245	4.22673	3.08989	5.33409	2.94123	1.58939	4.89061	7.77687	4.75047	6.15484	6.95959	2.69307	11.1925	2.1529	5.9647	7.60801	5.05104	7.73819	7.42414	11.3897	9.40052	8.47607	3.98453	6.41768	8.37398	5.26009	3.41172	10.4598	11.053	8.4026	7.14075	7.15589	10.5288	2.14381	7.3054	3.13751	6.77958	8.98488	4.8438	6.35035	3.76572	4.83892	4.62835	2.83788	7.77333
512.989	-39.2956	6.07207	7.09096	8.98276	6.8939	6.51664	4.1711	2.21015	3.999	1.59177	5.95303	7.42101	4.95423	6.15289	9.40636	3.8404	11.3966	2.68746	7.0162	9.76611	6.60534	8.9821	7.93871	11.1468	10.6162	8.28993	4.58164	6.6546	8.72747	2.96587	4.25796	14.3307	10.7703	8.77337	6.39424	6.93657	9.57704	1.66208	8.8383	2.9882	7.8945	11.3608	5.74427	6.61557	3.79078	5.8162	5.08307	2.82545	7.54063
513.003	-36.64	6.33633	6.16423	9.26743	5.15972	7.7464	5.76613	0.409854	4.09602	1.95034	6.35578	5.4095	4.92722	6.149	10.2424	5.40021	10.4499	4.05766	6.4124	9.92482	7.95826	9.40441	8.59956	10.0487	11.9293	8.74195	6.33115	7.78346	7.38698	2.72495	4.92194	16.9526	7.83359	8.44138	7.46529	6.87207	8.10474	2.8993	9.84216	3.29599	9.15721	11.7095	6.34214	4.70194	3.57298	6.81617	6.18578	3.80154	8.37499
513.017	-35.2393	6.44966	5.19095	7.64151	3.51348	8.05917	6.94976	0.18968	3.90015	2.00349	5.51117	3.59473	4.17519	6.05674	9.50693	6.77387	8.09547	5.45682	5.13759	8.6727	9.56226	7.79253	8.25547	8.41299	12.0141	8.33368	8.28205	7.99889	6.20994	3.77213	5.13542	16.6167	6.19902	8.05732	9.64101	6.82551	6.97027	5.25641	10.6418	3.74952	10.3996	10.4331	7.23645	3.55158	2.88123	7.0641	7.41717	4.35414	8.34788
513.031	-33.6544	5.76062	5.79313	6.2471	2.63991	7.62077	6.68464	1.46795	3.98971	2.37416	3.74058	3.20916	3.77352	6.58697	7.00463	7.0229	6.48521	6.80747	4.25818	7.91256	10.3463	6.23694	5.96167	8.30387	11.1382	8.46387	9.80944	6.86528	5.2347	5.75274	7.1977	14.4727	6.56343	7.3268	11.6849	6.99675	7.27796	7.40976	10.8201	4.12441	11.2048	8.34922	6.94984	4.75282	3.34427	6.16234	7.24583	2.82911	6.48882
513.045	-32.4414	5.5694	7.43116	6.64672	3.00982	8.32267	6.73941	1.86174	4.44486	3.04906	1.54455	4.27903	3.8458	6.149	5.84434	6.52389	5.82868	9.49776	3.44727	6.95731	9.68423	5.36726	4.29977	9.89112	10.6079	7.08858	9.1756	5.75122	5.82014	8.9792	9.15248	11.4456	6.60092	8.03065	10.66	7.15394	7.14422	8.02286	8.68068	4.62527	10.4032	7.36967	5.60307	7.14472	4.76806	4.88947	7.69785	1.32322	5.72631
513.058	-33.2544	4.80257	8.69809	6.57434	4.38857	9.59629	7.03348	1.55675	4.40769	3.53003	0.674871	5.46892	4.15036	6.03946	6.02768	6.1207	6.15678	12.6992	2.94955	6.16272	9.15594	5.56432	3.51338	12.1181	10.5864	6.29636	7.71237	6.68464	6.70278	11.3555	11.3818	9.0466	7.31611	7.92466	9.01333	7.97436	7.78832	7.29557	4.9928	4.63661	8.9797	8.72702	4.68565	9.11193	5.59906	4.00456	7.28299	0.20019	6.68123
513.072	-33.9742	4.90423	8.18546	5.0571	5.19365	9.05785	6.94468	1.92353	4.41396	5.38121	2.16079	5.88184	4.85302	5.82825	7.07216	6.24311	6.65299	13.437	3.49544	5.21126	8.59676	6.19309	3.03792	12.729	9.50835	6.36874	5.93163	8.94679	7.32419	11.9488	10.5075	7.85627	7.53747	6.50476	8.40682	8.3353	9.11714	5.59542	2.29506	4.88887	8.01647	8.78967	5.44341	9.79461	4.61799	5.95697	6.44269	-0.874758	7.43639
513.086	-33.4457	5.42582	6.71284	3.57745	4.89721	6.73704	5.60537	1.82728	4.78387	8.00235	4.55041	6.59584	5.61553	5.12592	7.15707	5.7563	7.54028	12.4188	3.5795	4.92302	8.3715	6.69869	2.99924	10.6436	8.42714	7.62281	4.49023	9.1728	5.7108	10.9105	9.20099	8.22737	7.98527	5.40281	9.16933	9.00706	9.84097	4.5639	1.66943	5.07231	6.55077	8.57349	6.7718	8.22735	2.93621	8.65741	4.72061	-0.828626	5.33705
513.1	-32.4357	6.1367	4.10347	3.02885	4.30906	4.63835	4.09753	2.3989	4.63057	9.45315	6.41531	6.19892	6.61345	4.3916	6.77193	5.1553	7.95405	10.9317	3.64205	4.37788	8.16462	7.93752	4.18093	7.87032	8.57028	8.7709	4.27276	7.7248	4.51928	10.3537	7.06827	8.06586	7.75386	5.13456	8.93511	8.55267	9.15387	4.23191	2.62748	4.74226	3.78378	7.44031	6.90522	6.22643	0.975914	10.5312	2.81044	1.76702	2.18706
513.114	-32.1753	6.95592	3.27916	3.63536	3.15666	3.8739	2.94555	3.5391	4.56564	9.09577	6.15256	5.47433	9.47897	3.44143	6.19751	5.16707	7.46335	10.0726	3.1251	4.25235	6.27552	8.60583	4.94614	5.30708	10.5197	10.1735	4.74552	5.89631	5.8546	9.35624	6.33353	7.9548	6.57962	5.28591	8.14603	8.01109	7.84385	5.54184	3.88155	4.25578	2.33038	6.4048	4.64944	4.53017	0.370923	8.9408	1.67532	6.30341	2.57003
513.127	-33.3297	6.27519	3.84148	4.7936	3.74869	3.82582	3.45861	5.46807	5.49669	7.51953	5.58516	4.63403	12.8262	3.35425	6.43248	5.67624	6.57768	9.84153	2.282	4.13113	4.90812	10.337	5.56043	4.15748	12.2332	11.1374	4.66028	5.20651	9.45325	9.12558	5.49712	6.95959	4.11923	5.66954	8.20037	7.29903	7.30573	6.61365	4.87752	4.3488	3.12076	5.14014	2.27159	3.50449	1.01449	4.87209	1.99867	9.63381	6.68606
513.141	-34.6884	4.40532	5.1002	5.37547	3.60835	4.76237	4.64343	6.40419	6.32996	5.20694	5.03224	4.44011	15.4336	4.64505	6.83405	6.6546	7.55172	9.17365	2.65386	3.38817	4.28173	11.2598	6.24397	4.87937	13.1283	11.8386	4.68373	5.7375	13.8684	9.18111	4.94031	7.23292	2.58676	5.45445	9.03245	6.57639	6.73012	7.41214	4.90918	4.71364	4.18792	4.60872	1.00931	1.74525	2.09765	1.87768	2.96569	11.0442	10.5888
513.155	-33.7942	2.95301	7.38147	4.9993	2.37621	5.76342	4.27309	7.30866	7.45223	3.92079	4.4414	4.66341	13.8394	5.58744	7.67554	5.74657	8.82254	6.65579	3.34755	3.75106	4.9563	11.3936	7.94811	6.50724	13.7097	11.6364	4.91438	5.73826	16.6029	9.05244	5.06854	8.9175	2.48737	4.487	9.87513	5.119	5.37093	8.75263	4.04771	5.78199	6.08319	5.26762	-0.132938	1.11335	2.12433	0.725474	4.00153	8.00346	9.62279
513.169	-32.7478	2.61983	8.42314	5.00319	0.898077	6.50368	3.20905	7.73334	8.03368	3.48746	3.343	4.17542	9.47735	5.90182	7.33534	4.34936	10.0011	3.95686	3.59981	4.46787	5.47011	10.8047	8.77004	7.60682	13.0665	12.2031	4.59449	5.70423	16.2482	8.89795	6.09812	9.62492	3.46877	4.10023	8.87451	3.15795	4.19086	9.38529	3.67229	7.57688	7.01532	6.42155	-0.610019	1.60026	2.23905	1.68482	3.53352	4.59356	6.62666
513.183	-32.0025	2.56117	9.24939	5.87244	1.00168	7.08631	3.45699	8.66676	7.80335	3.53986	3.03251	3.56815	6.09413	6.49342	6.50595	3.54342	9.55999	2.24883	2.7298	6.17634	6.53998	9.34608	9.58257	8.8167	12.451	12.1487	4.38998	6.45659	13.1055	9.12083	6.96229	9.8748	5.65929	6.13324	6.87596	2.06971	3.84211	8.71029	3.65036	7.37161	8.14115	7.25601	0.62687	2.97716	3.66792	1.7197	4.07747	2.12885	6.39482
513.196	-30.8991	1.91792	8.26595	6.58687	2.56895	6.60686	4.0944	9.40896	7.33448	4.02753	3.6683	3.34214	3.97513	6.88872	5.5788	3.66896	8.33368	2.68129	2.20778	7.49296	6.85123	7.91408	10.4033	10.1975	12.4056	9.43801	4.38145	7.07951	8.66449	9.37266	6.54269	10.0515	8.13847	9.58063	5.27823	2.24375	4.78569	7.03856	3.97922	6.73777	8.30978	8.26689	1.67653	4.16673	5.55464	2.13456	3.53978	2.01423	8.41021
513.21	-30.3736	3.04527	7.0874	7.33534	4.80019	5.91587	5.35549	9.46373	7.63125	4.76508	4.88402	4.93209	3.14499	5.51192	4.85615	4.89569	7.97037	4.54533	2.17375	8.60388	8.05874	5.92721	11.2276	10.4505	12.5104	7.22514	4.99432	7.7529	5.41069	9.68239	6.12545	9.8963	9.89468	12.4681	3.8647	3.33123	5.87155	5.74776	5.00533	6.04441	9.0294	8.47615	1.52214	4.84908	5.06579	3.06788	2.12269	3.98857	10.6509
513.224	-29.6863	4.22145	5.28084	7.46087	5.6769	6.60372	6.00575	8.66525	6.64425	6.10989	6.2472	6.14392	3.12781	4.70566	4.88975	6.37036	9.08907	6.5564	2.2793	9.66986	9.05352	4.56327	12.5005	10.8654	13.4086	5.45217	5.88636	7.92262	4.09212	9.83299	6.477	10.9896	9.25932	12.2929	3.69617	5.24377	6.23866	4.91135	5.40971	6.1276	8.50035	8.45821	1.44079	4.40992	2.64603	5.77136	0.270423	5.53196	10.8292
513.238	-29.4177	5.6702	3.52667	6.98066	5.32265	7.31275	5.31908	7.59732	4.41105	8.49292	7.28736	7.03002	4.40024	4.43902	5.65302	5.88787	9.80934	7.93245	2.97926	9.58699	9.70811	4.42444	11.6262	10.1884	14.9044	5.13153	5.95442	8.29804	6.20529	9.48144	6.89661	10.9763	8.87536	12.6348	3.92488	6.2687	6.00553	4.83195	7.02472	6.17287	8.24615	9.09054	3.0342	4.02078	1.44986	8.2727	-1.95489	6.96244	8.45611
513.252	-29.7169	5.56422	1.87849	5.80319	4.75373	7.23691	3.97394	7.67435	3.16995	11.5489	8.66772	8.18438	4.93793	4.41752	7.61915	4.95488	7.79903	8.56866	4.07646	10.1677	10.6799	5.89123	9.4203	11.0674	18.3807	4.82849	5.56647	9.59748	8.89211	10.1966	7.65717	8.35054	8.66772	13.183	4.48008	6.85608	6.56979	5.48264	9.03071	4.50665	8.37471	8.75812	6.18548	4.62956	0.883651	8.54289	-1.81844	7.79084	4.80711
513.265	-30.0608	5.55914	0.843406	3.9129	5.81463	6.62295	3.30099	7.74393	2.23738	12.9614	9.06497	8.38143	4.41785	4.21377	9.37374	4.9564	5.78288	7.91959	4.53432	9.22097	11.6673	7.80734	6.97083	12.2479	20.3859	4.67281	5.23167	10.9208	9.59521	11.7702	8.10022	4.91881	9.38248	12.3498	5.07362	5.81203	8.70953	5.87254	10.612	2.64262	6.49923	7.61263	8.84477	6.39658	0.477005	6.88531	-2.02489	7.89735	2.05276
513.279	-30.1876	5.36835	1.73999	2.38162	8.37085	6.85555	2.88689	7.41701	2.09197	11.333	9.88139	8.19994	3.6991	3.98182	9.7241	5.77671	5.41923	7.80075	5.19787	7.06557	10.7367	9.54475	4.88856	12.4117	19.223	5.22531	5.35246	12.4044	9.03678	12.325	8.16396	3.10911	11.2629	9.43498	5.99764	4.41568	10.5185	5.70605	11.6803	0.749627	5.65181	5.86539	8.69374	8.70789	-0.389542	4.07295	-3.27744	7.18454	-0.901133
513.293	-31.2269	4.26607	3.20009	2.04768	9.27142	8.5194	2.53729	7.01858	2.57456	8.68803	10.2564	7.6333	3.50042	4.67195	8.08835	7.12143	6.55327	8.34351	6.11681	4.35292	7.79923	10.102	3.25486	11.0094	15.25	6.25877	5.55265	10.5396	7.71972	13.6202	9.89739	2.34584	12.0614	7.74337	6.79969	4.02545	11.7393	5.64511	10.6464	0.898607	6.17697	4.72433	7.69929	8.7133	-1.71784	2.98742	-4.52244	6.39664	-0.679115
513.307	-30.9594	4.00883	4.54998	1.42399	8.43578	8.93155	1.58194	6.55759	2.39392	5.47605	11.1917	6.7257	3.72643	5.12397	6.03029	7.72048	6.62014	8.74508	7.41388	3.06871	5.02673	9.47907	2.8803	9.3166	10.8289	8.55689	6.11497	7.57246	7.3416	14.6439	11.3978	2.51286	11.035	6.89443	8.71504	3.05454	11.8769	4.79261	8.45543	1.49539	7.98472	3.36546	6.19576	6.6494	-1.37882	3.96492	-3.40136	6.08258	1.92507
513.321	-30.1422	4.49379	4.43698	1.42637	6.3359	7.53909	1.20296	6.48488	3.52948	4.18449	10.4058	5.26204	3.99739	4.32041	6.02207	7.74004	5.50685	8.80018	7.80572	3.47299	3.72805	9.43294	3.75506	8.11535	9.33938	10.4925	5.93509	7.34094	7.88437	14.7972	11.892	2.20906	10.6882	6.97967	9.41932	3.56717	10.6823	5.74862	6.4772	0.974222	8.70574	2.4571	5.3304	5.20108	-0.487641	3.9028	-0.208603	8.68169	5.65833
513.334	-28.5473	6.12134	4.22069	2.01138	5.49323	5.58938	1.51421	6.89898	6.02422	3.9655	7.97436	3.90199	4.2261	3.55984	7.57259	7.76467	4.8917	7.31578	6.95214	4.77437	2.90018	8.78851	5.25113	7.04084	9.44537	12.2449	6.13139	9.22064	8.94721	12.9057	11.0197	2.23683	10.176	7.90953	9.44006	4.83096	9.3934	5.4713	5.79366	1.07598	7.18224	1.77238	7.58002	4.06292	0.970078	2.53075	2.22791	10.202	8.01673
513.348	-27.1762	6.70084	4.5018	3.04332	5.32901	4.12497	3.34821	7.12304	7.77558	2.75282	6.25963	3.56297	3.41076	3.28846	8.2222	6.83557	5.06412	5.62104	4.93836	6.43789	2.65224	7.64042	6.16143	7.67554	10.358	11.7209	5.93898	9.83223	8.5961	10.2544	9.30967	3.16712	9.3075	7.76563	7.77308	5.63291	9.942	3.25605	6.74816	1.81667	6.1773	0.909723	9.69048	3.1417	2.33748	2.00569	3.42483	9.26347	9.74085
513.362	-26.6117	6.71175	6.02682	3.49027	5.62697	3.49934	5.18382	6.34682	8.83487	2.59866	5.91824	4.4319	3.59809	4.05885	7.21066	5.7966	5.98307	3.98377	3.55529	8.26368	4.00171	6.55954	5.42431	7.47729	11.0826	10.0499	5.60224	8.34275	7.31588	8.93857	7.78346	4.87202	7.97014	8.6486	4.9134	6.44307	11.3489	1.52533	4.68426	3.11763	5.7136	0.495953	10.848	2.76088	3.78201	2.19464	2.75739	6.79065	10.9784
513.376	-26.3462	6.99405	6.96024	3.46131	5.8733	3.13882	6.60221	4.95976	7.41464	3.99696	5.12721	5.16707	4.30042	4.89612	6.58697	4.91287	7.73961	3.25799	2.29226	8.88661	5.63584	5.72346	4.80375	6.94857	12.2933	7.56481	5.35312	7.07226	6.41887	8.53193	5.73523	5.81203	8.19961	10.8333	3.85401	6.91735	10.5012	1.06942	4.09849	2.79223	4.33918	0.275021	10.7917	2.02451	5.35327	2.58918	3.46685	4.92942	10.6533
513.39	-25.6965	8.36696	7.3818	4.08619	6.12394	3.27019	5.95821	3.35177	5.79109	6.07101	4.43081	6.64089	5.65345	4.23883	6.41801	4.59967	9.98652	3.92511	2.36183	8.95035	6.85393	5.29801	4.36859	6.07339	12.8771	5.46061	5.20727	7.22395	6.24483	8.44399	4.82806	6.12793	8.09125	13.7281	4.89721	7.26068	9.71372	1.94655	4.861	1.5561	3.0957	0.707158	8.70314	2.68536	5.53368	2.5449	3.7782	3.83059	9.10324
513.403	-26.0775	8.42951	8.55765	4.87841	6.30889	4.01585	4.78074	2.79182	4.31414	6.56765	4.00418	7.30174	7.44402	2.64186	5.93737	4.14139	11.4603	4.84362	4.25093	9.17754	7.29893	4.76821	5.34933	5.27252	11.8604	5.49075	5.82241	8.69463	7.46951	8.74313	4.61966	5.33798	7.73225	13.6897	6.44762	7.51175	7.73981	2.95462	6.69187	0.937816	3.20362	1.90224	6.20516	4.22259	6.83862	2.46031	3.14274	4.41593	5.29102
513.417	-26.6223	7.53206	8.56586	5.97248	6.4434	4.71106	4.18785	3.17351	4.7654	5.77931	5.15616	6.11886	8.90844	1.92861	5.77661	3.5298	13.22	6.38117	6.21901	9.96901	5.7872	4.84221	6.89779	5.82588	9.12505	7.47373	6.38279	8.41071	8.51432	9.72928	5.21363	4.62506	7.34041	10.4343	6.64154	7.80226	5.99418	3.99003	8.74053	1.86767	4.11079	3.41677	4.68868	6.27244	7.59995	2.58499	3.24743	6.09112	2.43912
513.431	-24.9723	6.66865	8.16192	6.85891	5.82868	4.46626	4.53821	4.61329	5.47239	5.63736	6.27173	4.99973	8.67303	3.22449	5.55212	3.63146	12.8747	7.58674	7.48907	11.9856	4.77718	5.57349	7.84246	6.23219	6.47927	9.00113	7.01317	7.47103	9.31789	9.80199	6.87554	5.20219	5.52597	8.35119	5.83484	5.97064	4.27784	6.41131	9.74158	3.35359	5.04843	4.62276	3.72987	7.88972	7.19633	2.07117	4.35393	7.42027	1.2112
513.445	-23.3165	5.86898	6.95517	7.04268	5.34652	3.74242	4.27665	5.44581	7.46509	5.58302	6.63732	4.52307	7.16594	4.54068	4.46032	4.20978	10.3185	7.48821	7.96258	12.9855	4.27978	6.66097	7.26642	6.41877	5.55644	7.46747	7.222	6.23025	9.61974	9.81647	6.51459	7.43268	5.07233	7.68991	4.94723	4.37755	3.86839	9.4419	9.38496	4.10443	5.95874	5.64575	3.36741	6.4628	5.61417	3.0383	5.58403	7.22754	1.65781
513.459	-21.6796	5.26247	6.29507	7.89518	4.74628	3.29429	4.33142	4.70404	8.40197	5.36014	6.00305	4.3796	4.49672	4.78268	4.38405	5.68629	7.81393	6.01904	8.41817	12.872	5.35668	7.43634	5.61586	6.75508	5.5291	5.77542	7.78314	5.39892	7.94725	9.39966	5.90063	9.76687	5.47433	6.49062	6.79138	4.61491	4.08381	11.2795	8.34836	4.26248	6.44241	5.7232	2.30034	3.3071	3.2777	4.70149	7.08949	5.75415	1.12616
513.472	-22.1917	4.94139	5.86531	9.03117	4.68491	3.33222	4.6497	3.38471	7.24957	3.83782	5.74301	4.95759	3.26145	3.67954	4.45524	6.26072	6.23846	5.03398	8.78927	10.5805	6.87975	8.87137	4.21129	7.16097	6.66898	4.70242	7.58522	5.99527	6.98725	8.71613	5.3516	10.6128	6.56494	6.27325	8.44237	5.6124	6.03546	11.6283	7.76735	5.21394	6.38256	5.3373	0.717087	1.02465	1.31157	5.81047	8.09648	3.14749	-0.169191
513.486	-22.1819	5.81691	5.99982	9.62125	3.98225	3.43463	6.28772	2.66833	5.37926	2.16771	5.51776	5.26884	4.18158	2.15689	4.29459	6.38074	7.05531	5.03204	8.07991	7.88859	8.87602	9.53568	3.7018	8.60701	6.1395	4.23204	6.89067	6.62954	6.73272	7.11678	5.78957	9.48824	6.95949	5.91198	9.12202	6.43433	8.98817	11.328	7.19055	6.54071	6.04744	4.87588	-0.00199584	0.364986	0.131826	5.94962	7.52216	3.55252	-1.81381
513.5	-21.7702	6.80856	6.34553	7.98474	3.90447	3.70559	8.47208	2.89359	4.16008	1.05095	6.606	4.95478	6.17785	1.98566	4.51519	6.47106	8.35119	5.0786	8.19249	5.64524	10.6048	9.02889	3.65016	9.57209	4.71376	3.81091	8.21702	7.48432	5.24605	5.13736	6.21501	7.15339	6.60405	5.39427	8.79553	6.75303	10.385	10.1959	6.98399	7.80797	6.04279	4.6839	0.2131	0.369306	1.31081	4.91486	5.93307	4.74555	-3.26807
513.514	-22.4806	6.95128	7.09172	6.33494	3.3308	4.3336	9.30546	2.73564	4.33142	1.70326	6.73661	4.01585	7.10501	2.67114	5.30471	6.51017	7.79082	5.53969	7.6669	4.30085	10.529	9.16534	5.20446	9.53298	4.32581	4.21799	9.89728	8.08024	4.74476	4.47533	6.37804	5.26505	5.26009	5.07243	8.52652	6.5724	10.8499	8.70089	6.19794	7.93654	6.32671	5.67599	0.830521	-0.193773	3.8842	5.14628	2.86617	5.85809	-1.96128
513.528	-24.7581	6.99233	7.12855	6.16252	2.96478	5.9431	8.70921	2.17417	5.12213	3.13839	7.13353	3.06364	6.36281	4.52459	4.71149	6.1825	5.41448	5.62028	6.86993	5.62644	9.86929	9.98101	7.19285	8.9214	5.80741	4.61685	9.76905	9.13995	4.00332	6.01947	6.59152	4.8247	3.92122	4.70836	8.35486	6.35578	9.61001	6.48683	5.91283	7.36007	6.15698	6.11979	0.763648	-0.549538	6.12247	6.95403	-0.153831	5.96763	2.26689
513.541	-26.8194	7.02128	6.71877	7.16594	3.06957	7.38018	8.01865	1.70379	7.21455	4.13826	7.11397	2.60805	4.71733	6.7257	4.89061	5.93305	3.58404	6.07424	6.06593	7.34852	8.85614	10.6904	8.71009	9.06217	8.10239	4.69194	9.74873	8.61404	4.42833	8.37312	7.26058	5.25123	3.67489	5.99992	7.8876	7.53206	7.55874	4.04286	6.76059	5.2723	6.34464	6.4936	0.326105	-1.47929	6.5249	8.60426	-1.02157	7.24514	6.24993
513.555	-26.471	6.17742	6.02854	8.44346	4.71387	8.7426	7.51888	2.69425	7.54103	3.90868	7.46433	2.15755	2.76136	8.57925	4.93058	6.62403	3.08514	5.5076	5.13683	7.91668	8.11513	9.50554	8.25342	9.8626	8.62366	4.72402	9.96696	8.28637	5.98307	9.53493	6.97202	5.69418	4.14452	7.234	8.03355	9.12363	6.29225	2.46663	7.22006	4.07495	5.88484	4.74484	-0.405509	-1.84835	4.99447	8.45386	-0.63599	7.35307	8.52104
513.569	-24.4499	4.58704	5.92602	8.51735	7.30757	8.34298	6.24407	3.79027	6.6491	2.51342	8.27298	2.15831	0.625506	8.50384	4.97206	8.71299	2.69847	4.66882	4.38372	7.48811	9.73047	9.48404	6.17515	9.83051	7.70904	5.16124	9.8008	7.91764	8.81574	9.59402	6.5509	5.22801	4.32516	7.67662	6.23682	9.79042	6.21597	2.41304	7.66387	3.59365	3.88284	4.13639	-0.287426	-2.24992	3.41511	5.30269	0.278634	6.01225	7.64358
513.583	-22.7623	3.36895	6.49807	7.75052	8.79619	6.36746	5.24842	4.76432	5.04078	1.43609	8.28626	3.40492	0.759252	6.95688	5.64383	11.6004	2.20032	4.19022	5.03052	6.31582	11.3787	9.47972	4.42962	9.78827	7.56751	5.89133	8.82006	8.16634	10.8984	8.64461	5.57177	4.56089	3.56535	6.94382	6.90588	8.81637	7.83164	3.50517	7.90867	3.68406	1.80338	4.66544	1.00024	-0.923568	1.09776	2.12559	1.04979	2.44958	5.34665
513.597	-21.7228	4.3794	6.40149	6.58407	8.37107	6.05189	5.98274	6.0199	4.50428	0.143347	7.00756	4.4318	3.12781	5.48027	6.62565	14.0222	2.0763	3.34129	6.4461	4.70048	12.0868	9.60483	4.94776	9.6596	7.75603	8.2008	8.08683	7.84256	11.067	9.70897	5.64686	4.21054	2.87749	5.85753	7.3363	6.66842	9.23265	5.31249	7.54351	2.90751	1.61724	6.08448	2.09821	0.920814	0.128264	1.3458	0.921218	0.726637	4.59343
513.61	-21.5364	6.4218	6.63614	5.44268	7.56708	6.6275	8.15608	7.00724	5.19916	0.0940823	5.34685	4.49478	6.22408	5.93186	6.35578	14.868	2.60255	3.30293	6.90168	5.09858	11.8753	8.5287	6.47667	10.8671	7.30444	9.42083	7.91127	7.84137	9.18058	10.6881	6.30144	5.14201	3.32368	5.57837	7.89495	5.72798	11.1835	6.18995	5.90829	3.32398	3.34947	5.87522	3.0124	2.222	-0.627653	2.46883	0.514244	-0.841385	5.40198
513.624	-19.9956	8.33866	5.4646	4.32981	5.80428	6.11055	9.41674	7.1519	5.01615	0.669692	4.68016	5.62958	6.83448	6.67439	5.5412	15.9746	3.15385	4.10488	6.54506	5.29607	10.7843	6.96846	7.16604	12.5896	5.94914	8.63564	7.82376	7.31697	6.92816	10.3701	6.50163	6.74449	4.78268	7.01274	7.75019	5.40064	12.2355	6.61345	5.59001	4.59209	6.14412	4.73059	3.36741	2.84288	0.992007	3.01786	-0.721356	-0.686998	7.03677
513.638	-19.5699	8.92561	4.59611	4.21993	4.83531	4.77632	9.68186	6.01083	4.43427	1.83539	5.7012	7.36656	6.6882	6.17462	4.17878	15.1138	3.88741	4.99682	5.38563	6.0105	9.90062	4.53151	6.69134	11.641	5.14752	7.59937	7.51996	7.07098	5.51766	8.50881	5.88616	8.19021	6.39456	8.18513	7.83738	5.91283	11.6024	7.3295	5.34132	5.84498	7.85173	3.7424	4.19452	3.22143	3.21979	1.6833	-1.67542	0.75041	7.94513
513.652	-18.1018	7.47449	4.7318	4.88154	4.6187	4.18191	7.4033	5.36522	3.47698	2.15485	7.13083	8.38404	5.39147	4.78799	3.78381	12.3558	2.90786	5.87741	4.02677	7.10576	9.12914	3.39985	5.77358	8.0595	5.10528	6.77776	7.4613	6.87738	4.57138	5.32967	5.56907	8.08423	7.44293	8.14095	7.69704	6.18455	10.1723	7.54427	5.06713	4.53149	8.685	2.13754	4.53126	3.74626	4.21577	-0.413442	-1.62658	2.39114	7.76719
513.666	-15.6615	5.8087	5.23114	5.03873	5.45164	4.57527	5.95768	5.19592	4.55268	2.48252	7.75214	8.52599	4.48268	4.50137	4.94205	8.47867	1.33552	5.87741	3.20873	8.51152	6.71726	3.46553	4.83508	5.77628	6.21037	6.93064	8.63672	6.68735	4.8178	3.43236	6.95807	7.50387	7.71702	8.8354	8.14603	7.51403	9.34878	5.83429	6.36139	3.8675	8.37883	0.47175	3.23937	2.92239	2.91514	-1.04501	-1.56327	3.39737	7.69373
513.679	-12.8111	4.64851	5.39925	4.7478	5.99873	5.72649	4.56327	5.31951	6.58687	2.01408	7.01772	8.26714	4.40954	4.38448	5.5599	6.6666	0.870211	6.23522	2.68162	9.37374	4.18924	5.06488	3.64508	6.23661	6.73358	7.63999	9.89155	7.87184	5.09868	2.78717	8.96839	6.27206	8.869	9.64674	8.78159	8.34028	9.13606	4.76204	7.58024	3.56252	8.41405	1.03374	1.02887	0.390477	1.30131	0.472458	-1.17153	3.00174	6.36705
513.693	-11.4109	5.2683	5.5478	4.76692	6.28459	7.85456	4.40024	5.52327	7.46908	2.77194	5.48914	6.52	5.70272	4.23398	5.42032	6.49688	2.52509	5.81724	2.99795	8.0192	2.16326	7.63752	3.20041	8.62159	7.63762	7.91688	10.0077	7.57625	5.40182	2.71565	9.0923	5.70509	9.30935	11.1037	9.2161	8.50298	9.11769	4.44799	7.54588	5.29951	7.99411	3.38393	-0.716758	-1.50911	0.0390325	2.59653	-2.31378	1.07591	5.81855
513.707	-13.8259	7.18085	4.88068	4.39345	5.68629	8.93425	4.96959	6.43281	6.41877	4.42919	4.40598	6.45939	7.77212	4.66374	6.45464	7.64497	4.13459	5.4	3.40341	6.19816	2.12761	9.69709	2.81797	10.6311	8.25072	7.20871	9.00934	5.8948	5.80306	4.49725	8.0838	6.44264	9.3141	11.0103	9.70647	6.79343	9.50565	5.40205	6.8765	6.00411	7.38879	6.19046	-0.785249	-1.72799	-0.825898	3.27628	-3.0845	-0.747504	6.19677
513.721	-17.227	8.82006	3.74513	3.29268	5.9123	9.77109	5.24216	7.67003	4.76702	5.62071	4.68676	5.83333	9.55686	4.48149	6.99665	8.57288	5.15088	5.1216	2.84109	5.20219	3.25529	10.0791	2.69913	12.4119	8.78052	6.57833	7.86633	4.51011	6.83069	8.11988	7.3819	7.29125	8.02837	10.1668	9.93205	4.97671	9.43801	6.03395	5.90558	5.12385	5.71555	7.47186	0.220881	-2.02002	-1.57113	4.40805	-3.40202	-0.990795	7.11691
513.735	-19.7946	9.95054	3.04204	2.5736	6.34909	9.57793	5.82284	8.06339	3.23962	5.30471	5.79379	6.04757	10.5654	4.77632	8.32699	8.73634	5.25567	4.09202	2.6436	5.48762	4.87841	8.72846	3.84959	10.9294	8.27373	7.14919	6.49655	5.07319	8.48082	10.6065	7.82419	7.99045	6.35427	8.77749	9.06853	5.43067	9.28514	5.56	5.40895	4.08207	4.82664	7.53323	1.22042	-1.82955	-1.08313	4.31493	-3.30814	0.500955	6.86389
513.748	-19.381	9.2279	3.87455	2.86691	5.72151	9.39373	5.97258	7.81232	1.49951	4.09872	7.39822	6.33807	11.1429	5.99441	9.88139	8.06847	5.04608	3.93407	3.33772	6.79171	5.88767	6.31107	5.2104	8.75253	6.29939	8.40089	4.77404	7.13472	9.67385	11.0324	10.0047	8.30678	5.33551	8.48148	7.18484	7.67402	9.99255	6.77064	5.91607	4.20091	5.62276	7.53712	2.04786	-1.25005	-2.10417	2.68263	-2.17291	1.37334	4.01598
513.762	-18.2553	7.30909	6.16133	4.41073	4.50774	8.71484	5.30817	7.80994	1.56638	2.7054	9.33539	6.08117	9.43521	6.43865	9.98737	8.19324	5.23342	4.84092	4.20665	7.38882	6.05037	6.30015	5.35506	6.78522	5.04068	8.01023	2.80089	9.56226	9.11499	10.1029	12.0944	7.48982	5.75814	9.52477	5.40907	10.4312	10.8176	6.86884	5.31929	5.14643	7.94626	7.20005	3.77739	-0.0996908	-2.96132	2.15543	-0.305313	0.718754	2.42722
513.776	-17.6826	5.82004	8.03714	6.69869	4.55895	7.14207	4.1589	7.86115	2.66758	3.06396	8.7586	5.50912	7.21099	5.18264	9.47043	8.54014	4.56673	6.97677	4.35411	7.98161	6.44653	7.32119	5.16265	5.63205	5.11306	7.62271	2.14512	10.9888	9.39999	10.5892	12.2355	5.78169	6.55976	10.7597	6.16024	12.0955	11.3291	6.9612	4.13166	6.37824	9.24884	6.78875	4.41793	0.0711175	-3.50171	1.57636	-1.14907	-1.14528	1.43448
513.79	-16.0714	4.78301	8.98968	8.87754	4.26801	6.42256	4.29264	7.61872	3.94552	3.71466	7.45958	4.88975	4.66773	3.91096	10.2095	8.74778	4.72943	8.47402	4.63727	9.03895	7.04483	9.10279	5.60138	5.95778	6.40937	7.45925	3.62282	11.2601	9.33701	12.2886	11.5378	5.01637	6.85383	11.6717	8.12799	12.9347	11.4569	6.65038	3.15795	6.88665	8.34988	6.60542	4.3222	0.461241	-2.2511	0.823675	-4.01881	-2.27457	0.809375
513.804	-14.3616	5.84781	9.33615	9.46762	4.34309	6.97861	4.19919	6.77216	5.60742	4.58747	6.08786	3.81091	5.24885	2.47701	11.7674	9.40626	5.02587	8.50255	5.84088	7.82518	7.24307	9.23535	6.02996	6.35427	7.42879	7.67198	5.84781	9.3597	10.2528	13.005	11.1018	4.9186	6.09132	10.3114	9.90764	12.0326	10.4687	7.21973	3.16691	5.50477	6.08233	7.66005	4.33322	2.12542	-0.8285	0.400608	-5.55043	-0.128239	0.278483
513.817	-12.4394	6.18487	10.0088	7.95081	3.72881	8.04578	5.25188	6.20832	6.5228	5.79854	6.25607	2.93032	6.22019	1.46267	12.5084	8.87051	5.50846	8.15684	7.47891	5.67333	6.85004	7.36851	6.64586	5.77196	6.3022	7.85185	8.0744	7.08502	9.39999	11.4573	10.1429	5.47196	5.47196	8.52587	10.7855	11.8042	9.13639	8.38143	3.83166	4.90334	3.52697	8.12493	3.86359	4.58818	0.521722	-1.51075	-4.24201	3.18844	1.0801
513.831	-10.9507	6.20637	11.6981	6.51146	4.23441	7.73529	6.70031	6.44221	7.34549	6.73898	7.25053	2.83179	7.28845	0.882413	10.6079	8.78722	5.01776	6.69707	8.64688	4.75287	5.59911	6.16565	7.30714	4.56478	5.28397	7.53121	8.91869	7.3603	7.7745	8.43383	10.0804	6.64121	4.64808	7.38708	10.8887	12.232	8.08921	9.13098	4.98287	5.39642	3.60799	6.70071	3.30473	6.01477	2.61134	-4.73473	-1.7074	4.27743	1.96059
513.845	-9.95021	5.38715	12.1662	5.29304	4.75017	6.66736	9.01409	6.64283	7.28445	7.57971	7.21023	4.44367	6.92394	0.68384	7.89215	7.98949	5.0115	5.12981	8.06068	5.80362	2.93734	5.69721	6.7378	3.75884	4.85388	8.02665	10.4794	7.67155	5.97809	6.66476	10.2552	7.3201	5.26517	8.28247	10.8113	13.9444	6.95603	8.94408	4.53399	6.53003	5.31797	3.63263	2.7275	6.67886	2.43265	-6.45045	0.517806	3.84487	2.64522
513.859	-10.9254	5.11965	10.9701	4.49336	5.03873	6.83514	10.0922	7.28607	7.11711	7.75959	6.4367	6.27335	6.48165	0.479001	5.81064	8.38717	5.95854	3.31428	6.49774	7.03305	0.948958	6.23803	6.98531	3.85467	3.79103	8.67303	13.3914	7.8444	4.57742	6.34131	11.4052	8.8905	5.11111	11.051	11.3282	14.9227	6.70192	7.71745	3.80745	7.24327	7.17489	1.99892	4.09847	6.5182	1.3268	-6.53526	2.27728	2.60528	1.23126
513.873	-12.5459	4.40911	8.29382	4.06047	5.70034	7.83349	9.72615	7.55313	6.90244	8.22533	5.62288	8.46159	6.46404	0.710518	4.82558	8.63511	8.06932	1.94882	4.36664	8.06619	0.647864	7.01815	6.83946	3.60208	3.18723	9.29207	15.3709	7.07919	3.17674	6.51255	12.0012	9.23967	4.20978	12.5279	11.9731	13.3026	5.35365	7.41679	3.85672	7.15922	8.10237	1.34671	5.34389	5.42133	0.869276	-4.44327	3.35018	3.1582	0.353364
513.886	-12.8387	4.72976	5.8088	3.82895	6.00727	9.66122	9.64048	7.68764	8.02158	8.60464	5.01519	9.35472	6.12578	2.41931	4.31642	7.36429	9.44807	1.0772	3.51694	6.93258	1.61683	6.48241	6.43281	4.29502	4.49834	9.89976	14.2974	5.05169	2.76848	6.63257	11.3309	9.6596	3.30218	12.2186	11.6106	11.3885	4.56726	7.32409	4.70998	8.23384	8.31044	1.60988	5.49634	3.83019	1.03619	-0.612015	3.93983	6.04878	1.64439
513.9	-12.6554	5.76797	4.83746	3.5458	6.81397	10.5391	11.0114	7.73377	8.82395	8.8287	4.96754	9.6382	6.60913	5.78838	4.01219	4.56413	9.34598	0.90942	3.64324	4.7748	3.59387	4.83261	6.15916	4.74822	6.43163	10.9689	10.7069	4.18947	3.11257	6.00694	9.54076	9.92353	4.21918	9.87437	10.244	9.36056	4.17974	8.13857	6.77387	9.82498	7.05377	2.18312	4.12138	1.61223	0.968891	2.15293	2.46127	8.69261	4.23433
513.914	-12.3525	6.16684	5.00124	3.082	7.1452	10.4413	12.725	8.40791	9.24	9.58808	5.22725	8.5773	6.38236	7.35014	3.96141	3.02819	8.44421	1.41578	4.3647	3.25324	4.74348	4.41969	6.68085	5.25891	7.71616	9.08172	6.15127	4.53669	4.82644	5.9096	7.87929	9.99041	6.22636	7.41787	8.92301	8.88779	4.97823	7.753	8.25979	9.36669	5.8334	2.15341	1.5347	0.177099	-0.262061	3.56148	0.777872	9.25763	5.57549
513.928	-12.9281	5.37613	6.79095	3.13127	6.61226	9.56853	12.8466	8.30701	10.5308	9.48912	5.61088	7.24502	5.5264	7.47449	4.86166	3.36137	6.91487	2.84422	4.8515	1.84198	5.14699	5.69256	8.12106	7.2246	7.63244	5.9675	3.91063	6.434	6.3816	6.11649	7.31113	8.95889	9.03008	5.52759	7.19068	8.49638	6.65223	6.06765	9.18457	8.14547	4.52348	2.11981	0.152063	-0.401643	-0.572881	3.05447	0.25001	8.31016	6.87968
513.942	-11.9763	4.10132	7.90026	3.1653	5.75046	8.65779	10.563	7.22223	11.535	8.91038	4.81629	5.97453	4.64775	7.60316	5.78611	4.03627	5.66123	3.81513	3.89226	2.74375	5.84263	7.0659	8.96611	9.87308	7.38137	3.40232	3.74955	7.80107	7.93363	6.1302	7.21531	8.29144	11.8541	5.01648	6.80467	8.51399	8.09752	4.59189	10.1477	6.19144	4.98143	1.62393	-0.939635	-0.16861	0.38603	2.17236	0.515229	7.73423	8.17955
513.955	-9.87945	3.34075	6.59811	3.11247	5.21515	8.6969	6.83092	6.16954	11.781	7.31924	4.53864	5.7442	4.00959	8.65272	5.86271	6.54084	5.00784	4.35942	3.24351	3.64551	7.93623	7.50657	8.41081	11.8826	8.07236	3.54622	4.25871	7.87929	8.4885	4.76745	7.6118	7.82538	13.8285	5.7348	7.61407	7.37379	8.15229	3.39735	10.8027	5.16846	7.39807	1.44676	-1.35525	1.46899	2.16255	-0.0131877	2.48848	8.12574	9.73633
513.969	-7.85489	3.5269	3.58718	4.55107	5.45564	7.54568	5.14514	4.88382	9.36596	6.48986	4.35563	6.26741	3.8215	9.25025	5.44775	8.24693	4.96408	4.83607	4.22112	5.50998	9.93758	7.4706	7.11915	12.321	9.1204	5.13812	4.01823	6.92048	8.081	3.36872	8.71257	8.75177	14.8162	8.60269	9.23254	6.223	6.00985	3.44509	11.3396	4.82826	9.89476	1.76308	-0.736212	2.76249	3.15312	-1.97866	4.57431	9.71331	10.2865
513.983	-6.4795	4.37	1.51085	6.4124	6.21501	7.70871	5.0693	4.60897	6.70182	5.40238	5.03873	7.65793	4.35055	9.37427	6.11131	8.67475	5.8236	5.71785	5.94126	6.02455	10.8217	8.88499	6.1059	11.268	9.97484	7.078	3.9533	7.13828	7.18863	2.80521	9.92363	9.78686	11.8244	11.4233	10.3572	5.55934	5.12299	4.91383	12.5988	6.04949	10.9677	3.48754	0.656681	3.19971	1.03336	-2.44136	5.15965	9.61004	8.97824
513.997	-5.76744	5.06294	1.37288	8.65855	8.50255	7.7462	6.63775	4.95316	4.71182	5.68705	6.02488	7.20861	5.25577	8.54651	7.25626	7.18721	6.71165	6.94339	6.34553	6.77842	9.56378	10.2931	6.12427	8.52761	10.5935	7.65826	4.35681	8.35594	6.29669	2.67968	10.3597	10.0078	8.86619	13.5154	10.6247	6.47743	4.99745	5.68725	11.6521	6.52581	9.44211	5.78414	1.0779	2.39268	-0.720043	-1.89481	3.8171	8.7396	6.3786
514.011	-8.16884	6.2134	2.41585	9.42657	10.4397	8.84384	8.30397	5.31843	4.31296	6.3143	6.76784	7.30444	5.53418	6.97535	7.88664	7.32053	7.58522	8.47122	5.57006	6.66499	7.21445	10.7702	6.30846	5.31206	10.9899	6.48748	4.93081	9.97636	4.73926	2.36994	9.20412	9.60774	7.85142	15.381	9.44299	7.79675	7.50203	5.31065	8.53355	6.43236	7.50645	8.35288	2.8689	2.90854	-0.29071	-2.71944	1.9373	5.63251	3.61626
514.024	-10.6563	6.90007	2.96142	8.20577	12.2846	9.38584	7.5837	5.02706	4.73645	6.93334	7.61094	7.46519	5.71406	4.6768	7.73961	7.80734	8.47521	8.4548	4.20222	5.89816	5.75122	10.1649	8.30041	3.18637	9.12937	4.56165	6.40538	10.8425	3.24556	2.31517	8.42163	9.15453	9.63022	13.6604	8.86349	6.71165	10.1833	6.26438	7.29709	6.31774	5.20909	9.57259	4.59573	2.95392	0.768675	-3.02713	0.739622	2.94545	1.42791
514.038	-12.6445	8.55884	3.19337	5.99959	10.7502	9.81485	6.36053	4.48073	5.39028	4.94495	9.12472	8.39667	6.70927	3.08405	8.1752	8.44863	9.04261	6.89261	3.04322	5.56346	5.67851	8.20231	11.1956	3.46445	7.38298	3.45386	8.88651	10.1476	2.59216	2.78361	8.065	9.69924	11.5389	11.4249	8.99648	4.85971	11.3365	7.37844	7.07421	6.27388	4.63855	8.63723	6.31306	3.06811	1.85161	-2.96534	-1.68696	1.51431	0.792777
514.052	-14.3925	8.88067	4.25654	4.76475	7.81977	9.48015	6.02617	4.91438	5.81615	3.08125	10.2588	9.02154	7.0323	2.21513	8.82784	7.68612	8.21247	5.2749	3.10621	4.41818	5.67733	6.56547	11.5777	3.81329	5.0262	4.54328	10.5469	8.8744	2.68756	4.80214	8.97768	9.72269	11.9612	11.0374	9.84703	4.61178	10.604	7.59818	7.4856	6.90967	4.89157	8.15659	7.46029	2.55505	1.39926	-0.882741	-2.92678	3.13582	2.17054
514.066	-14.3913	8.84545	5.14524	5.07448	7.14952	7.28802	6.41056	5.82825	6.03125	2.49505	10.2646	9.48372	6.1732	2.11498	8.65542	6.12707	7.26381	3.95125	4.90693	3.28186	5.38088	5.16361	11.0134	4.19768	4.46583	6.06636	9.87394	8.74303	2.26245	7.17653	9.90052	10.3667	12.4113	12.3403	11.308	5.11695	8.95813	7.29547	7.93492	7.59828	5.95053	10.0929	7.34956	2.00483	0.0954971	1.39734	-2.7629	4.02646	5.72833
514.08	-13.039	8.76724	6.76794	6.47473	7.7126	4.86792	7.33069	7.70795	6.40666	3.55865	9.06757	8.3997	4.97974	2.62134	8.22922	4.916	6.38787	3.49686	6.57899	2.09586	5.77186	4.95867	9.32178	3.97632	5.70542	5.88454	8.05993	10.3064	1.87957	7.19025	10.9653	11.4076	11.5478	12.264	11.4832	6.44254	7.9762	6.86647	8.29738	7.97565	7.58509	10.8624	6.68795	0.696093	-0.61007	1.45989	-1.71031	4.81545	7.34734
514.093	-10.6861	9.51333	8.57601	6.66703	9.61304	3.09658	8.53549	9.12699	6.60804	4.15501	6.63528	6.69199	3.94229	2.9717	7.81944	4.56446	6.75109	3.05068	7.56556	1.89794	5.26583	5.83257	7.593	4.63717	7.09323	5.5291	6.26309	12.8165	2.89078	5.77823	10.8003	11.9726	11.3774	10.6502	10.671	7.23282	7.42404	7.04634	7.74716	7.64916	8.38747	9.43713	4.74732	0.0756397	-0.563711	0.117552	-0.642483	5.96819	6.16759
514.107	-8.99064	10.2031	9.16999	6.69707	10.2712	3.10209	9.24323	8.33629	6.41131	4.35876	5.6272	6.52422	4.07873	3.59615	8.26368	4.34158	7.69855	2.35191	6.38658	1.97843	4.73009	6.8844	6.31743	5.7133	7.66927	4.93826	5.12516	14.9876	5.51624	4.76389	10.6279	11.3743	11.9773	7.90036	8.75567	7.24653	7.39433	8.17336	7.11289	4.66362	6.93397	6.28467	3.13597	0.944233	-0.456643	-0.799346	0.198144	6.59544	2.41911
514.121	-8.30213	9.07654	8.56078	6.26731	10.7577	5.72788	8.08921	6.56722	7.53747	5.03408	6.03471	7.81545	4.99336	4.17251	8.16515	4.44875	9.13055	1.50534	4.73483	2.53643	5.15088	8.71171	5.05753	6.70106	7.27829	4.30517	4.00916	15.8819	8.91318	4.32202	10.2302	8.60464	11.9202	6.40149	7.92974	8.01574	9.80707	9.92644	7.10468	2.45268	4.20728	3.93577	1.91755	2.13024	-0.933294	-0.26436	0.751825	7.85145	-0.91561
514.135	-9.84173	7.09864	7.20937	6.13281	9.32567	7.81479	6.42958	4.35628	8.98428	5.42863	7.46282	8.25774	5.05083	3.92695	7.84958	4.01272	9.28893	1.88152	4.42748	2.33116	4.86275	8.93264	4.58012	7.05574	5.01733	2.99601	3.4719	13.195	12.158	4.58131	8.4858	6.75389	11.9289	6.46717	7.82333	8.68015	11.6966	10.3332	6.9221	1.00469	1.52671	3.95262	2.11688	4.21316	-2.01678	-0.971341	0.96692	7.083	-0.761122
514.149	-11.8666	5.27285	5.68511	5.74139	8.10639	9.35386	5.58572	3.48703	8.83098	5.10366	8.24099	7.035	6.22312	3.20549	6.35697	4.10574	8.03681	3.56805	5.42734	2.41218	5.80049	8.55257	4.22036	6.75033	3.30261	3.2447	2.41024	8.46268	13.8351	4.34277	7.00572	4.76702	11.3576	7.07249	7.86828	9.61789	12.7285	8.79217	7.39572	1.0653	1.44223	5.67081	2.16367	4.7366	-1.81389	-1.23419	1.29265	5.02418	0.956208
514.162	-13.4679	4.69022	3.64432	5.50523	6.42137	8.94949	5.83366	4.2504	7.277	3.62358	7.90468	5.79854	6.85502	3.67318	4.65715	3.98215	7.14012	5.31055	7.00281	4.08586	6.57045	8.24369	3.92748	5.65464	4.00095	4.72867	2.01019	5.99171	13.1012	5.06854	5.94017	2.50953	11.7072	6.70063	7.84678	9.57997	12.0771	7.54242	6.69975	2.12739	3.44628	8.05773	0.832896	4.66887	-0.826656	-1.10087	2.28387	0.832845	1.60875
514.176	-13.8163	5.44225	2.65937	4.97305	5.29986	8.03757	6.18174	4.88824	6.20951	2.87944	6.97439	4.47176	7.15298	4.45211	3.74836	4.60313	6.30015	7.58295	7.56708	7.41398	6.63689	9.32653	3.14228	4.69032	5.46925	6.67524	1.78688	6.68735	11.5964	5.46157	5.75014	2.10008	10.8223	5.38012	7.57269	8.5437	10.2365	6.29182	6.33492	3.92692	6.02907	8.38702	-1.22117	3.07114	0.198927	-0.896788	3.762	-1.94799	2.28624
514.19	-12.3981	6.85707	3.13374	4.38609	3.98324	7.00951	6.11259	5.04975	5.79854	3.12813	6.36789	4.08035	7.09043	4.13027	3.16649	6.72494	6.2067	7.67488	6.45734	11.2547	6.39403	10.1716	3.30142	4.38685	6.15041	7.27311	2.23728	9.06012	9.07502	5.33333	5.51159	3.02486	9.01096	4.23322	6.51848	7.71972	7.80032	5.95659	6.62575	5.11445	7.81565	7.65227	-2.99717	0.676109	-0.626567	0.752481	3.27163	-3.27077	2.90432
514.204	-10.8735	7.90155	6.67967	3.37327	4.20222	7.97264	6.17287	4.67077	6.118	4.042	7.64194	3.71163	8.0004	3.87574	3.41594	9.03635	5.85991	7.03866	6.51838	12.0829	7.07951	9.9178	4.60864	4.73688	4.91201	6.97083	2.64782	9.48945	7.53704	5.71848	5.43025	4.62107	8.97066	3.22904	5.50533	9.30967	7.16248	6.4864	7.43159	6.73249	7.99358	5.40849	-2.51728	-1.20705	-1.15627	3.24766	1.26564	-1.43645	3.1581
514.218	-7.45145	9.31356	8.90346	3.10578	4.59796	9.09177	6.14943	4.72587	5.46925	4.03455	8.68717	3.7167	9.16221	3.49491	3.29429	9.76364	5.92094	6.76566	7.07638	11.5585	7.72945	7.83121	5.95379	5.43025	3.79093	6.2376	2.95637	7.03295	7.05877	7.26068	4.7197	6.65915	9.68974	4.0729	5.84121	10.2361	7.00799	6.65374	7.12423	7.90716	8.1727	3.28474	-0.635636	-3.18291	-1.35788	6.74118	-0.447472	0.536602	1.25591
514.231	-5.24948	9.8465	8.66762	4.63004	4.88771	8.23733	6.45949	5.17907	4.22577	3.64854	9.64048	3.00692	9.49539	3.00929	4.25116	8.16581	5.63119	7.09366	6.66185	11.3106	8.88305	6.37221	5.93812	7.14692	4.20114	5.43361	2.66078	4.96516	6.03309	8.72747	4.22231	8.08683	10.4049	6.30576	8.09979	9.53536	7.49328	8.09785	5.7443	8.57546	7.98775	1.30209	1.92826	-3.6803	-0.591046	6.98447	-1.14149	2.02156	0.208401
514.245	-5.60406	11.4744	7.47848	8.19281	5.59706	7.71487	6.33428	6.36043	3.92079	2.97398	10.523	3.40849	8.21474	2.50682	5.59284	6.28449	5.00589	7.33642	6.76233	11.2406	8.92809	4.88975	5.03873	10.7417	5.07082	4.54167	3.57702	4.59763	4.52643	9.09662	4.7721	8.2558	10.1191	8.02438	10.3318	9.34651	8.56477	10.5352	4.90713	8.71979	8.14613	0.928191	4.00188	-4.63792	-0.524931	6.45035	0.473519	2.85516	1.01434
514.259	-5.72171	11.8103	7.09722	11.2476	6.56257	7.26988	5.33043	7.82841	3.86407	2.99861	10.3451	3.71271	5.39849	3.28576	6.48013	5.23299	4.07128	6.7498	7.73291	10.9301	7.98613	3.91765	3.47028	12.0101	4.67238	3.82809	4.33175	5.5936	3.86483	8.86316	4.67314	7.83705	8.73482	7.92542	11.1882	10.4731	8.56401	12.2707	4.41093	8.13327	9.2739	1.8627	4.31086	-4.5112	-1.18967	5.7304	4.22158	1.97878	1.68406
514.273	-5.49171	12.4805	6.79376	13.0554	7.69423	7.32584	4.34537	10.5317	3.04171	3.59064	10.8965	3.03155	4.00246	5.1647	6.37339	4.27104	4.31296	5.13911	8.58779	9.48988	7.10316	4.16797	3.10858	10.3959	4.11557	5.03646	5.12753	7.60781	4.02439	7.97782	5.45564	7.10349	7.05261	8.36102	9.6878	10.8039	6.43605	13.4579	4.55872	7.68125	9.80932	4.40595	4.34219	-4.40479	-1.19043	4.77624	5.69658	0.401795	2.6674
514.287	-6.53458	11.456	7.19532	11.8759	7.91127	6.99427	4.57332	11.5957	3.47536	4.24954	11.6915	3.34907	4.81543	6.6397	6.90871	3.47882	4.54371	3.72514	11.0854	8.80634	6.6976	4.49336	3.72211	6.25672	3.87076	6.66238	6.42968	9.17312	4.92734	8.60583	6.93301	7.89884	6.15991	9.36834	7.02366	11.1726	5.08896	13.0559	3.43451	8.5505	7.83854	6.86083	3.62937	-4.43644	0.00757913	2.39288	4.47773	0.543424	4.10319
514.3	-8.70759	10.261	7.54839	9.22628	8.60345	6.51957	5.04295	11.3376	5.12354	3.71931	11.4737	3.74556	4.95036	6.25218	6.42028	2.79647	4.94377	3.70213	14.0277	7.679	5.45207	5.05568	4.52449	4.76455	3.24978	8.8408	7.76229	9.29866	6.34995	9.18219	9.38638	9.3476	6.02778	8.96871	5.73988	10.0077	5.82759	11.8695	3.05325	9.47722	4.89837	6.29538	4.62491	-3.06525	0.320673	-1.07947	2.23157	1.07139	5.91516
514.314	-9.88107	9.43791	9.49301	7.16789	8.18157	6.73034	5.20014	10.177	6.70799	3.52106	10.2998	4.2719	4.22544	5.30115	5.81183	2.76168	4.67746	4.51789	14.1872	6.5724	4.21908	6.16855	5.48956	5.27177	3.37607	9.79411	9.61499	9.16966	8.59761	9.20683	11.4467	9.87351	7.12736	8.92647	5.919	9.11532	6.93496	9.74062	3.93503	10.1299	2.62056	5.79723	7.73556	0.11207	-0.111464	-3.93668	1.21562	3.22052	7.09285
514.328	-9.973	8.84275	11.3751	6.28924	6.76642	7.2743	4.63469	7.92888	7.01492	4.24371	9.2334	4.89915	3.22914	5.58269	6.10277	2.766	4.84168	5.6582	11.6822	5.76062	4.11893	7.13126	6.55986	6.62674	5.32891	8.73828	9.55827	10.3029	9.00426	7.42954	10.8272	8.3594	7.78627	10.5043	6.79181	9.56853	7.98992	8.49866	4.16612	9.85459	4.36025	6.23174	8.93011	4.06454	-0.525992	-4.48172	1.41742	4.81944	7.44786
514.342	-9.73143	8.67497	13.0331	6.74677	5.83257	7.26414	4.84546	6.08981	5.97865	4.27147	8.56467	5.94558	3.472	6.45312	6.57434	3.51879	5.96318	7.01706	8.06273	5.74225	5.06834	7.91797	6.14263	6.92589	8.98471	7.40092	8.40553	11.5672	6.96186	5.94947	8.07311	6.64078	7.3295	12.4224	6.83913	9.6139	8.14592	7.34744	3.89279	8.32492	8.7777	7.15543	7.57438	7.15369	0.331915	-3.23154	2.85839	4.61839	5.72146
514.356	-9.88526	9.48599	12.8192	7.67198	5.21429	7.09442	4.928	4.74423	5.53365	4.45405	8.01445	6.23144	4.28572	7.14639	7.17415	3.95914	6.07543	5.71449	5.69493	6.68659	5.83517	7.77245	5.32654	6.34088	10.9782	6.79755	5.66717	11.7768	5.01961	4.91828	5.05548	5.4403	6.37491	12.2425	4.92345	9.28699	8.43881	6.61345	3.71173	7.0998	12.7427	6.52235	5.38656	10.8623	1.28252	-1.1805	4.0659	3.91801	5.20916
514.369	-8.78426	10.8128	12.4817	8.64645	4.86901	7.29148	6.25326	4.62378	5.72217	4.52168	6.82726	5.25113	5.71297	6.5778	7.06623	5.84197	5.25113	3.6924	5.85796	7.67867	6.5993	6.96608	3.53986	6.67752	12.8023	9.41555	4.11168	9.24755	4.34471	5.66631	3.75614	6.35417	6.81753	11.4554	3.27603	8.30506	7.94336	5.94363	3.8619	6.59809	14.2188	5.50834	4.94826	14.4994	3.03431	0.14941	3.79765	2.99247	6.08079
514.383	-6.48236	12.9858	11.2585	9.23967	4.39668	7.83932	7.85888	4.90142	5.61467	4.75904	5.60646	5.06304	6.33903	6.13907	6.35298	7.60121	4.2047	3.40028	6.96456	8.18395	6.4797	5.65962	1.96396	6.78934	12.931	11.4294	4.72521	7.55788	5.14752	6.89532	4.76161	7.24578	6.26342	11.2747	2.598	8.17758	7.60392	6.55175	5.48782	6.16984	13.4563	4.41848	6.49208	15.8623	4.40992	0.0465611	1.95046	3.50714	7.88897
514.397	-5.54353	13.4414	9.1137	9.1513	4.82568	7.84872	8.80753	5.8544	5.50988	5.57751	4.772	4.36934	5.85028	6.49342	7.0995	9.18371	4.0514	4.75482	7.3294	7.73938	6.92632	5.1122	1.37268	7.92845	12.6347	12.3515	6.53879	6.84226	6.49266	7.64843	6.94877	7.08783	5.71168	11.4155	3.35932	8.2707	6.25089	8.22856	6.50292	6.06386	12.2777	4.15336	7.14861	13.5427	4.8682	0.410966	1.07224	2.81939	7.99614
514.411	-5.55995	12.5615	7.28759	7.09798	6.84421	7.16443	8.15997	6.80111	5.18102	7.32238	5.54391	4.6497	5.41155	6.98109	7.5015	9.41598	4.04708	4.55539	5.99322	8.18751	7.90943	5.46299	2.42419	8.194	10.7491	12.1118	6.20205	6.95916	8.37625	8.81996	8.40541	5.29887	5.41102	13.0098	4.84718	9.49041	5.45867	7.88328	7.29201	6.40212	11.5801	5.12081	6.56004	8.13397	3.30374	1.24068	2.29423	1.74282	7.10971
514.425	-6.97381	11.3618	6.88797	4.86479	9.59553	5.30072	6.29475	6.53794	6.01472	7.90468	5.8759	4.81747	5.41814	8.34892	7.33102	8.93231	4.55463	3.63882	6.26968	8.85419	8.87062	4.60076	4.46464	8.77706	8.84048	11.0994	5.46256	6.83676	10.1946	9.16643	7.96193	4.28378	5.83181	13.646	6.65299	9.12212	4.34191	7.72609	8.17498	7.20374	10.2675	6.15395	5.51826	2.91167	1.55281	1.16365	2.16642	0.904367	6.19162
514.438	-7.80082	11.1201	8.44313	4.59654	10.7456	3.95785	5.63314	5.97993	6.45702	6.88526	5.03906	5.67775	6.75227	9.46449	6.4152	6.62014	3.53165	2.497	6.19147	7.93245	8.91912	3.47612	6.61107	9.02771	6.96424	10.9344	4.56468	6.58179	10.7694	10.4651	5.54368	3.94984	6.99632	14.0726	7.7409	9.47485	4.95663	9.07242	8.9645	7.79178	9.8871	5.73748	4.57739	0.118765	-0.110933	1.81391	1.01639	1.66839	6.59286
514.452	-7.37884	11.0009	10.0691	6.10125	12.0419	4.00787	5.49042	6.56613	6.00618	6.31668	3.26102	7.06827	7.81901	10.1488	5.81885	4.28605	3.14099	3.14099	6.10817	6.27714	8.2559	3.41746	7.636	8.97336	6.36356	10.8317	5.1485	7.23011	10.2693	10.1813	4.56759	5.19375	7.85855	14.4367	9.30156	9.42829	6.00186	10.6221	7.07734	7.90241	10.6654	5.73586	2.94876	-0.170657	-1.71331	3.79171	-0.259509	3.72171	7.79572
514.466	-6.39302	10.0718	10.2074	6.40581	13.0081	4.35002	6.40192	7.0229	5.7321	6.53718	2.62091	8.21204	7.70406	10.9309	4.76616	2.63625	3.86947	3.85457	4.83455	4.72198	8.37236	4.19326	7.3173	8.21204	6.50509	10.3852	6.58245	6.98725	8.77911	9.0923	5.35041	6.09195	6.95171	14.703	9.73166	9.30156	7.05099	11.586	5.27381	8.0811	10.9032	5.44103	1.86798	0.634095	-3.31774	5.05864	-1.04125	5.4763	8.85781
514.48	-5.30792	9.07654	9.41987	6.6517	13.1344	5.28852	6.60524	7.34668	5.52683	7.20505	5.02112	9.69795	6.032	11.1713	3.57821	2.33516	4.39388	4.30659	3.15072	4.76033	8.67929	5.78007	6.07652	7.20007	6.34909	9.75207	8.91503	6.60286	7.3698	7.72836	8.04232	6.24051	6.4488	14.7769	9.68272	8.60668	7.53823	10.992	4.91438	7.93568	10.8054	5.36486	1.49071	1.50302	-3.84494	4.89647	-1.51638	5.50644	10.4125
514.494	-5.32368	8.39452	9.05699	7.98237	12.4763	6.30718	7.54017	7.6239	5.93077	6.44254	8.54792	10.6595	5.22174	11.971	3.31039	2.39965	5.06455	5.34167	1.9256	5.63865	9.00891	6.94534	5.15131	6.68939	5.82555	9.81614	10.2133	4.82914	6.2686	6.54074	11.4658	5.77358	5.85753	14.9008	9.38552	8.23245	8.83767	8.61295	6.5872	6.4838	9.03005	4.55902	1.55488	1.65902	-3.65653	3.37966	-0.638592	5.12044	10.9013
514.507	-6.75644	9.62158	8.29642	9.01042	11.7169	6.45227	7.9183	7.78379	6.04378	5.759	11.6782	10.8049	4.69184	12.1009	4.08856	2.31204	5.6461	6.52498	2.54151	6.68669	8.37582	7.8416	3.21489	5.94643	4.06436	9.99321	10.2184	2.83179	5.38563	5.36759	12.9428	5.94136	5.98307	13.9251	8.596	9.81808	9.40626	6.98238	7.85024	4.96893	6.94304	4.10862	2.936	0.589581	-1.88832	1.42293	1.01111	6.58129	11.986
514.521	-8.26257	10.8503	8.73634	9.27014	12.5334	7.01772	9.45898	8.1146	5.47519	5.32492	12.3415	9.77294	4.64527	11.4052	4.72165	2.31474	5.61758	8.05161	4.31879	6.48769	7.19371	7.94639	2.7054	5.33798	3.09031	9.70692	9.80502	2.06658	5.75122	4.16592	11.6344	8.52534	6.74093	13.2701	7.24221	12.6996	9.1998	6.67858	8.28432	3.7786	5.63657	5.32553	4.11532	-0.9913	0.443404	-0.455683	2.8114	6.60473	10.4902
514.535	-8.5318	12.4324	10.8804	9.68272	12.693	8.82082	10.8804	6.79603	4.65748	5.46645	10.7018	8.09386	5.18059	8.76648	4.71419	2.28892	4.79522	7.58317	6.03114	6.98821	5.31087	6.71933	3.38699	5.09318	3.75862	8.6941	9.0988	2.88851	4.42791	4.33759	7.98636	12.4576	6.71003	11.9163	5.98425	13.5621	8.00126	7.48257	7.749	4.40542	5.59001	7.02644	4.99786	-2.03492	2.80516	-1.64957	3.60006	6.10691	7.89058
514.549	-5.49927	14.0392	12.8309	9.9514	13.7679	10.8511	12.0676	5.3234	4.29178	4.74499	8.91826	6.48359	6.26926	6.06085	4.03887	3.04128	4.33142	5.38866	6.2591	7.48323	4.60508	6.05772	5.44894	5.17215	5.26095	8.74023	7.42047	4.7963	4.03217	4.50029	5.29089	15.0286	7.12413	10.4027	6.68151	12.5536	8.22533	8.27522	7.45104	5.63367	6.82334	7.56597	5.62435	-0.669364	4.41575	-0.346669	2.49174	5.22622	7.09447
514.563	-1.82511	13.4597	13.3693	9.00274	14.4467	10.593	12.7246	4.84049	3.97892	3.95277	7.98365	5.02544	6.53091	5.23417	3.63687	4.54599	4.25515	3.99814	5.0934	8.70597	5.68122	4.89559	7.64734	4.9469	6.01914	9.03311	5.09578	6.649	4.79317	4.68373	4.49435	13.7077	7.36267	9.40593	7.16799	9.89264	8.23041	8.97594	7.32983	6.62219	8.73437	6.84441	5.29354	1.81566	5.06872	1.52255	0.971695	5.60391	9.30702
514.576	-0.50232	13.394	12.4742	8.58508	13.4421	8.53496	12.6589	6.40073	3.36301	3.09173	6.49612	5.3328	5.97215	5.59782	3.52419	6.44956	4.12962	4.41656	3.91366	9.17247	7.56016	4.95857	8.36178	4.90974	5.95184	8.09656	4.1186	6.63765	6.05469	4.69787	5.36835	10.4351	8.29804	8.22068	6.81882	8.51346	6.57866	8.02956	8.31835	5.39546	9.17277	4.76993	5.00336	4.04604	3.80525	2.86067	1.2352	5.04775	12.0271
514.59	-2.19403	13.8156	11.9925	9.09577	11.6281	6.33494	11.7646	7.97307	3.13895	2.138	5.40314	7.16205	6.48521	7.66096	3.26059	6.68065	4.59611	6.21458	3.7354	8.8045	7.48939	4.31846	8.01574	4.80807	6.10785	6.78891	4.81315	6.58957	7.55864	6.84939	6.91184	7.14682	8.47597	7.15665	6.62684	8.28237	4.78615	6.76253	9.57436	4.35292	8.88226	3.91515	4.21385	5.08491	2.8043	3.57121	2.52211	4.6113	13.7192
514.604	-1.97515	14.9871	13.1469	9.89739	8.40089	6.33689	11.8416	8.47943	3.38451	2.13529	4.57375	10.6853	6.66509	9.16297	2.76752	5.98069	5.08411	7.77018	5.5788	7.91138	6.2686	4.30788	7.41237	5.32232	6.09142	5.44765	7.34365	7.46822	6.95062	9.54832	8.13306	4.98591	9.06995	6.46058	7.80226	8.91081	5.02231	5.63476	10.7444	4.72791	9.28815	4.77705	3.38252	4.94253	3.83009	4.66571	4.14447	2.7532	12.5883
514.618	-1.10026	14.2023	14.1581	8.94441	5.90333	6.46005	12.635	8.1576	4.71561	2.58969	4.16397	12.7664	6.73391	8.83919	3.13084	4.94799	5.53613	6.93182	8.09785	8.29101	3.9681	4.38761	7.078	5.99527	5.86888	4.50213	8.72055	7.46822	3.88372	10.2353	8.40715	4.92995	9.30028	6.44999	8.29652	9.19397	5.83722	4.52264	9.88571	6.14112	9.44837	7.12605	3.64602	4.19828	4.49018	5.48171	4.34661	2.47716	10.3941
514.632	1.29899	12.1246	13.871	8.57212	4.28324	6.55663	12.4633	6.71231	5.44257	3.93094	4.80257	11.9983	5.87752	7.86353	4.16948	5.92289	6.12308	4.98762	9.39059	8.13415	3.0026	4.10996	6.47852	6.94349	5.79844	4.52363	8.6392	6.97904	1.58053	10.1516	8.2343	6.50153	8.7587	7.69423	8.51237	8.19097	8.82125	4.92972	8.20587	8.0193	8.17043	8.474	5.77906	2.63221	6.26898	6.17497	6.81639	6.36437	8.42633
514.645	0.711276	11.3778	13.7815	8.67184	5.40432	5.75188	11.6492	5.34523	5.83052	4.68837	5.51311	9.37839	6.47927	7.29299	6.02066	6.91108	6.69285	4.31424	8.9147	7.66485	3.57583	4.01575	5.79109	8.99292	5.99474	5.32449	7.21811	5.8732	0.780423	10.0773	7.33415	7.59409	7.7772	9.2885	8.79434	6.85166	9.47119	5.29963	7.66862	8.17735	7.52643	7.90746	7.53247	2.18289	8.76804	5.73268	9.33198	10.4662	7.49604
514.659	-0.70064	11.6899	13.6262	9.99786	8.22252	6.22269	8.91503	3.92187	5.46807	5.38715	6.12707	7.46542	8.24046	6.34747	7.09442	6.58222	6.4985	5.43219	8.081	6.18359	4.51196	4.47641	4.63014	11.1261	6.08981	5.5748	4.86792	5.53688	0.920334	9.03862	6.34055	7.31449	5.61283	8.07549	10.7155	6.91378	8.64061	4.4804	8.52933	6.82324	7.36578	6.19943	7.98772	2.38621	9.796	5.67434	9.43051	10.248	6.48364
514.673	-2.19272	11.5003	13.8968	11.8647	10.5977	8.12821	6.78037	4.08652	5.42507	5.46299	7.23842	7.72233	9.74009	6.10817	8.09234	5.47908	5.27727	7.28294	7.97696	6.09132	5.05472	5.53029	3.8403	11.9254	5.8787	5.54358	3.8739	6.28179	1.58659	7.41032	6.53761	7.01967	4.37561	6.32716	13.6549	8.77901	7.64853	4.21139	8.39914	7.16268	7.64808	5.31181	7.98631	2.28844	10.1483	4.4273	6.79532	7.43738	4.97969
514.687	-1.60491	12.4818	13.7408	12.9799	11.8506	10.0306	4.7599	4.89203	6.86798	5.89351	9.06767	8.34958	10.7549	6.34671	9.05742	5.79228	2.79301	9.60332	8.11654	6.01278	4.59449	7.11483	3.98107	9.47755	6.11335	5.31055	4.79165	7.14833	2.99353	4.49435	7.92888	7.90501	5.63594	5.4	14.2477	11.779	6.96186	4.55516	10.0255	10.1279	8.27911	6.47394	9.51262	2.05541	9.58048	3.97841	2.28822	3.474	2.99747
514.701	-1.36669	14.1136	13.4757	12.6088	12.3902	12.0245	4.10963	5.73664	7.91203	7.08891	10.2294	8.51109	10.5672	6.71663	11.3043	6.3264	1.21008	10.4706	7.78844	5.79735	4.63868	8.41039	4.16051	6.82043	5.86347	6.32175	6.23533	9.6381	5.16265	2.93648	9.28537	9.09263	7.60639	5.3179	12.2276	12.5768	7.55778	4.66427	11.9021	13.6335	8.36782	6.94238	9.87626	1.07866	9.24773	4.63613	1.57411	0.106866	2.45655
514.714	-2.41658	15.1216	13.8855	11.2992	12.2361	11.4849	4.61448	6.11088	8.87398	9.30417	9.7577	9.33269	9.21504	5.71514	10.1821	6.1031	1.25935	9.80588	7.1237	5.21785	4.87214	9.02316	3.55595	5.5843	5.1768	7.58944	7.77601	10.8202	7.43149	2.83406	9.39254	9.25533	9.05168	5.84424	10.6732	11.5699	9.24043	4.44486	13.6449	16.7239	10.0603	5.97374	10.528	0.922759	7.5022	4.67514	2.78778	0.335579	2.10889
514.728	-3.75351	14.6771	14.429	10.8902	11.2617	11.5783	5.22056	6.59109	8.89158	13.1794	7.58426	9.41641	7.96453	3.21327	7.66106	4.5354	2.47193	7.49447	5.81648	5.31833	6.12113	9.59207	2.41845	5.00784	4.44551	9.01475	8.62182	10.0597	8.89828	3.35144	7.86125	8.05993	9.39112	6.14847	10.5969	10.0304	11.4349	3.66744	13.6722	16.7582	11.8889	5.6248	10.5185	-0.113737	5.32886	4.8224	3.45252	1.95979	1.91302
514.742	-6.07346	12.763	13.356	12.1549	10.3943	12.9391	5.78202	7.56362	9.5372	16.5376	6.85578	8.88812	6.37458	2.26149	4.77912	3.941	3.52538	7.03305	6.24937	5.19474	7.59613	9.89468	0.738612	5.26626	5.28268	9.31152	7.8202	9.29833	9.23027	5.43684	6.50984	7.59732	8.45695	6.86096	11.2773	9.23383	12.6542	3.06796	13.5291	17.0886	12.3167	5.46794	8.48274	-0.515305	3.79444	4.94081	4.06464	4.78923	2.80344
514.756	-9.32261	12.1311	11.8771	14.2118	10.8405	13.8819	5.89459	8.59989	8.55884	18.6211	8.82471	7.80648	4.93631	2.96695	4.58866	4.42391	3.80616	8.14279	6.48986	5.98188	7.49523	9.67213	0.535718	6.2497	5.52781	9.81788	5.6609	8.13112	9.27878	7.81707	5.18112	8.04156	7.10629	7.79632	11.7696	8.82362	12.264	3.15752	13.3582	15.0028	11.4869	5.1621	6.35273	-0.891483	3.20943	4.28698	3.72929	7.70196	4.98111
514.77	-10.1099	12.7809	10.3912	16.1318	10.3564	14.0142	7.04387	8.82752	7.72124	17.7362	10.2806	6.47182	4.36459	5.09772	4.12876	5.04922	3.73345	9.89458	6.30177	5.26745	6.53988	8.49823	1.37094	6.48316	5.7495	10.0079	4.12454	7.26263	7.43937	9.76169	3.89929	8.71883	7.30843	8.11578	11.2081	8.89287	12.1874	3.33156	11.4143	11.2777	10.4463	5.18435	4.45855	0.542363	3.19614	3.36609	2.95553	7.7266	6.47642
514.783	-9.02291	14.878	10.5488	16.3484	9.32524	11.3743	8.06922	8.23591	7.10458	14.3646	9.61196	6.90742	4.51044	5.50285	3.13981	4.89246	3.64119	8.95371	6.65526	4.86156	5.32881	7.90112	2.56819	5.68781	5.70218	10.9566	4.49758	7.08545	4.86792	11.0032	4.04827	8.06889	8.70284	9.53288	10.5308	8.73298	12.3579	3.40826	10.089	8.36761	10.4917	5.61098	3.75902	3.83236	3.18177	2.50819	2.51519	7.3892	7.15715
514.797	-6.07268	17.0185	12.0262	15.8384	8.28778	9.85676	8.41299	9.15334	7.01307	11.6665	6.44966	8.00311	4.01499	4.49165	3.19728	4.3767	3.7112	6.99071	6.3694	4.50342	5.04176	7.15816	3.39239	4.91396	5.57006	12.3432	5.38055	7.47686	3.38277	10.7166	4.81197	7.58792	10.9133	10.4644	11.8616	8.61219	11.6794	4.37766	7.97155	7.27506	12.7597	7.97565	4.49538	5.68528	3.47551	3.96136	3.69483	6.49964	7.67799
514.811	-3.30341	18.6096	13.2361	15.3708	9.03311	10.4652	8.87246	11.3971	6.99352	10.1132	4.05107	8.58304	4.63911	4.10218	3.76857	3.69316	4.01424	5.35582	4.64376	4.83897	4.97489	6.12113	3.67275	5.8974	4.99801	11.7379	5.90301	6.47776	3.50355	9.77228	6.20248	7.46476	11.9007	12.4321	11.9735	9.37902	10.5125	5.3208	5.92289	6.77377	15.0684	9.6478	5.03621	7.3944	2.52534	5.68117	5.22526	9.29244	6.43688
514.825	0.759783	19.7128	15.2249	14.1742	12.5138	10.9993	9.11446	12.1131	6.6236	9.19505	3.12003	7.38687	6.05113	4.86901	3.0725	3.38267	4.07603	4.78766	3.1895	5.30158	5.12268	4.48073	4.49003	5.87471	5.60451	9.83041	5.67192	4.25667	3.34593	8.72272	7.20937	7.52224	11.9859	12.7305	10.5056	8.8906	7.93169	6.48801	5.40789	7.19068	15.111	9.1301	5.01233	8.64685	0.825519	5.02032	5.3711	12.8794	5.84258
514.839	4.19346	18.7364	16.443	11.774	13.755	10.4108	9.08043	12.1979	6.86215	10.2985	3.01912	5.48449	7.636	6.15203	3.68722	4.07441	4.14485	5.77542	2.17872	4.38339	6.06	3.43042	5.75544	4.97575	6.72991	7.73291	6.06138	3.08903	3.36819	8.25774	6.80856	9.28893	10.8781	11.3489	7.99434	8.60431	6.07856	7.51564	6.51373	7.32604	14.1045	6.39595	5.99535	8.31875	-0.421097	3.48741	5.06806	14.1077	5.94153
514.852	7.54222	16.4996	14.672	10.035	12.5752	8.42542	7.8874	12.1912	6.8723	11.3172	3.5634	4.47836	7.61094	6.80586	5.10399	5.43014	4.01856	7.01383	2.083	3.65956	7.6883	4.49013	6.35568	4.73451	7.79784	7.6387	6.43595	3.75495	3.27626	8.42314	5.50447	11.9398	9.42937	8.9241	7.01317	9.37028	5.52953	8.37906	9.59197	7.49619	12.335	3.38492	7.61533	7.25396	-0.872358	3.32277	4.30005	12.3582	6.89991
514.866	8.40121	14.0161	12.6902	9.23772	10.4527	6.44438	8.44583	12.3824	7.78887	13.2403	4.75838	4.1186	5.56422	7.02366	6.71749	7.01307	3.80508	6.34045	3.8525	3.72719	8.40197	6.08829	4.90574	5.52208	10.2051	7.73766	8.21237	5.50836	3.9895	10.1203	4.20546	11.3603	7.96183	7.63676	7.18398	9.52467	7.41669	8.84242	10.3392	8.02491	11.2729	2.46673	9.46489	5.39652	-0.213555	4.6355	5.69564	9.6064	9.81503
514.88	6.63798	11.9945	11.3818	10.1743	9.5345	5.39796	8.59092	12.3918	8.26671	14.2918	6.70377	5.15055	3.73767	7.69466	7.00259	7.4706	3.8524	5.13996	4.82621	4.46701	8.62722	7.58749	4.66763	7.32281	11.2093	8.45793	8.36092	5.6945	4.2691	11.4514	3.9411	8.98006	5.54444	7.97383	7.22579	9.29628	9.32415	7.62822	10.1195	8.14807	10.3035	3.92531	10.3119	4.05137	1.52603	6.18677	8.88408	8.01753	13.2948
514.894	4.06934	12.4653	11.6829	12.7066	10.2321	5.8207	9.36985	11.1925	9.51765	14.9734	7.37985	6.61183	4.16668	8.49747	5.71178	7.26101	3.47266	4.60076	5.62157	5.68392	8.17715	7.4854	4.68448	8.59092	9.87503	8.47198	7.03371	5.27295	5.13564	12.7719	4.55463	7.81674	3.70579	8.29728	8.1631	8.55841	11.5793	8.2734	9.15248	7.62486	9.62231	6.34583	10.1262	3.87625	2.74792	7.09318	10.7427	5.62553	16.3293
514.908	2.60318	13.7705	11.4646	13.7186	12.1548	6.19493	8.96591	10.317	10.1027	14.2911	7.75019	8.33747	4.7048	10.0292	4.46593	6.74212	2.92633	4.7748	5.26138	7.81156	6.74482	6.39868	5.61985	9.23027	8.02893	8.86026	6.19925	5.68586	6.00532	12.922	5.002	8.13544	3.45634	8.15542	9.98652	6.22863	12.7645	8.72153	8.27265	6.5444	8.73199	7.71798	9.59594	3.3782	1.95873	8.08916	10.374	3.38489	17.657
514.921	1.09554	14.8322	12.7019	12.7069	14.2359	6.58677	8.40553	8.71883	9.56539	11.1952	7.60121	10.3603	5.54477	11.2347	3.88244	5.81809	2.34953	5.0908	5.38843	8.37507	5.66717	5.08595	7.06082	8.5436	6.72052	8.21464	5.55644	7.41853	7.66528	12.1685	6.27605	8.9214	3.81372	7.96582	10.557	4.90304	13.4707	8.02471	7.71033	6.37857	6.91646	8.25491	9.06214	2.79685	1.71814	9.70687	7.38445	2.53552	16.1116
514.935	-1.9463	13.8003	13.1203	11.4982	16.2051	6.87068	7.95935	8.49714	8.62376	7.97383	7.8202	11.6832	5.31012	11.4799	4.86977	4.67746	3.07607	4.72402	6.50757	9.14266	4.5085	4.06653	7.46865	8.34611	6.45345	6.26494	5.90258	8.29912	7.4639	10.7549	7.52428	10.0843	4.74476	9.8224	9.13639	4.4252	13.5306	6.49418	5.99527	7.53681	7.19606	8.70617	8.99256	3.6298	2.85867	9.72178	5.41941	3.53107	12.8902
514.949	-3.2036	11.6789	13.4351	12.8571	14.6977	7.41972	8.95025	8.93706	7.44122	5.74453	9.19937	12.3226	5.244	9.63962	6.71976	3.76673	3.68257	4.38577	8.72358	10.3161	3.57465	3.95471	6.98725	8.5342	6.77021	4.07863	5.42398	7.73799	6.29432	9.26107	7.66073	9.70573	5.77434	11.2191	7.75171	4.71538	12.535	4.14442	4.15511	8.5289	8.357	9.41035	7.39754	4.32576	5.08128	8.98466	4.91726	6.10641	9.76025
514.963	-1.10155	12.5321	13.2236	15.725	12.5439	7.30984	10.2301	10.0167	6.38928	4.75676	11.5624	12.6937	4.73602	7.49243	9.14773	3.91063	3.55747	5.97064	9.65311	10.4968	2.42343	4.23042	6.61378	9.23146	6.76827	3.37749	6.8845	6.22237	6.06128	9.33107	6.83913	8.14981	7.33534	11.5299	7.66139	5.3086	10.0027	4.01305	4.03356	8.36511	10.0071	9.6785	5.39349	4.57317	6.57	7.82869	5.56364	7.70381	9.82584
514.977	3.26469	13.4902	12.831	17.525	10.9607	8.04578	12.5509	11.4024	5.08476	5.75976	13.0253	11.6637	4.6281	5.89427	9.31983	4.82407	3.97707	8.0623	9.45876	9.16254	3.05111	4.52254	7.0107	8.19443	7.46315	3.97849	9.40626	4.84243	7.14174	9.26268	5.16546	7.82722	8.7184	11.203	7.56286	5.95065	8.4913	5.40205	5.52812	7.5596	10.8955	9.53493	4.81626	4.02955	7.33769	6.89873	5.32866	7.81724	9.7433
514.99	6.53533	15.2781	11.5421	16.0398	9.69449	6.97591	13.771	13.5687	4.36331	6.68886	13.4594	9.50393	5.75544	5.87979	7.44521	6.93799	4.81272	9.4915	9.14783	7.0873	4.83432	4.03023	6.76243	6.85512	6.92859	5.16882	11.7904	4.57732	8.79543	8.90725	4.42283	7.7099	9.72021	10.7631	7.15892	6.09294	8.08769	7.51878	6.9006	7.42078	11.1129	10.3851	5.91271	3.01046	7.14073	6.61633	4.91726	7.97832	8.74852
515.004	6.16012	16.0637	11.3274	14.8065	9.54584	5.17442	14.4803	16.0573	4.15177	8.57094	11.2895	7.87487	7.92608	5.92203	5.71017	8.237	5.26356	9.70379	9.38163	5.49929	6.77312	3.30953	5.95065	5.82987	5.89232	6.5011	12.2373	5.82631	10.9289	7.47643	4.22847	8.06296	9.16999	9.65367	6.50628	5.8544	7.99457	9.38918	9.27802	7.03359	9.63085	10.8285	7.86868	2.81567	6.56749	7.72488	4.30881	9.07553	7.49877
515.018	4.74279	15.8224	11.5984	12.6386	11.8341	4.69032	13.6326	16.0824	5.10161	8.80127	7.38536	7.79276	9.69828	6.02996	4.92573	8.96591	4.52287	8.56467	9.8868	5.37105	7.41949	2.59002	5.32654	5.36456	4.62183	7.40287	10.6638	7.66733	11.0333	5.66631	4.46075	8.38004	7.96011	8.967	6.41985	6.27908	8.67454	9.82402	10.733	6.63505	7.71475	11.2102	8.08292	2.85705	5.10384	8.62265	4.13358	8.50727	8.51073
515.032	5.50066	15.5303	11.4591	11.9816	13.9316	5.69094	11.7724	15.7489	6.26029	7.95622	3.5633	9.02414	10.6884	6.42569	4.94367	9.06249	4.42899	7.72276	9.65528	5.80589	6.17752	2.39296	5.15757	5.65474	4.1737	7.2891	8.90844	7.53401	10.1378	4.53583	4.27935	9.05418	7.42047	8.13804	7.3509	6.93604	9.76829	9.57684	12.357	7.40847	5.57619	10.7215	7.54209	3.21325	4.45703	8.46978	5.06268	7.14993	11.1556
515.046	7.93037	16.1489	10.4224	12.332	14.612	8.24165	10.5786	15.5354	5.89469	6.52227	2.24744	9.86174	10.6802	6.41629	5.37105	8.4912	5.127	6.39166	7.48896	5.92516	4.21054	2.83212	5.17789	7.54265	4.78842	5.78871	7.14606	4.98719	10.1718	4.46355	4.13199	8.81607	7.91592	6.22085	9.11835	8.32224	9.68348	9.80825	12.0325	7.88437	3.70438	10.5005	6.89615	3.02829	3.6041	8.11942	6.37142	6.48594	11.7422
515.059	7.152	17.5477	10.4799	12.8653	14.2887	11.1776	12.1972	14.4991	6.41283	7.10609	3.89605	9.72486	11.0313	6.33105	6.18207	8.6539	5.99474	4.01964	5.3919	4.74618	3.60943	3.8672	5.0719	8.14289	5.22131	4.25353	5.29844	3.93332	11.1455	4.94495	3.7206	7.00173	9.91219	4.67984	8.59633	9.88832	9.02424	11.6414	11.733	7.24502	2.68496	9.92417	6.77536	2.23802	2.79612	6.87281	7.66849	7.51087	10.6665
515.073	5.96384	16.9935	11.8646	13.3526	13.9255	13.9493	13.7504	13.6799	7.12683	8.323	6.07101	9.35376	11.5377	5.52554	7.03025	9.19278	5.80081	2.59552	4.69161	3.81319	4.30896	5.58226	5.87158	7.79718	5.28192	3.5055	4.42995	4.42401	9.96891	4.65477	4.30669	4.47176	12.2119	4.58563	6.97591	11.3008	7.51726	13.4699	10.9572	7.29741	1.78827	9.07598	6.51176	2.27366	3.17025	6.01523	8.62265	9.12891	8.75359
515.087	5.87764	14.2645	12.4332	14.3043	13.6197	15.2922	15.3212	12.7129	8.85442	9.14806	6.91487	7.43376	11.5099	4.68913	7.67587	9.85363	5.33432	2.67687	6.14392	3.24384	5.07774	6.86053	6.57975	6.81958	5.82739	3.78002	5.13693	4.78021	8.19087	4.99336	4.92368	3.72135	13.1004	4.56683	4.88705	10.2262	8.36663	13.1821	9.31248	6.89347	2.17493	8.87536	5.4594	2.61083	3.67542	6.32994	10.6952	8.55795	8.0385
515.101	7.04561	14.0052	11.8967	16.5083	14.9684	15.5436	14.5629	11.4569	10.1515	8.20719	8.47198	5.88292	10.8194	3.97005	6.57197	9.47778	4.84827	5.08411	7.1856	3.54612	6.34553	7.6238	7.02982	5.90376	6.65483	3.82496	5.83257	4.5663	6.30566	6.10817	5.11447	5.23892	10.936	4.43892	3.81329	7.76045	10.079	10.9199	7.8875	5.63357	2.91865	8.90626	5.24539	3.19627	5.06281	6.37327	11.5594	7.526	9.91744
515.115	6.91154	14.8138	12.2388	18.779	16.9076	15.395	14.9961	10.3045	11.3633	6.84519	10.2727	6.09099	10.0045	4.36621	6.08862	9.20715	4.32938	6.2834	8.89007	4.15847	7.35716	8.7156	7.31838	5.30158	8.26984	4.14248	6.52119	4.38177	5.68273	7.26058	4.20687	6.50509	7.44132	4.40684	3.2756	4.55516	10.1853	8.60583	8.54209	3.61547	5.05374	8.74442	5.6462	4.39049	5.66068	7.37389	9.97212	8.38358	11.9731
515.128	5.01941	16.742	12.87	20.3659	18.6316	14.0501	13.7471	9.53525	11.7243	5.18329	10.7752	8.18935	9.74009	4.55981	4.72544	9.4754	4.69227	7.24221	8.45793	4.37119	8.0622	9.01712	6.64738	5.50685	9.30654	4.29535	6.53761	4.43536	5.7535	6.61971	3.27777	7.92499	4.54955	5.58344	3.67522	3.48291	9.3746	7.01241	12.2937	3.22957	5.87221	7.79306	6.05565	5.65623	7.16031	8.86455	9.57401	10.6145	14.5122
515.142	2.10397	16.7976	12.904	21.1436	19.2768	12.6874	11.3215	9.35224	10.9946	4.30583	10.505	10.3503	10.1069	5.45531	4.44584	11.2257	6.31074	8.00786	7.71141	4.65705	7.7435	9.62795	6.82531	6.37728	8.59178	4.83887	6.3237	5.57405	6.65678	5.33205	4.34613	7.13633	3.83706	6.75854	4.30323	4.85032	9.48642	5.61801	15.4009	4.77068	6.08299	8.6823	6.67393	7.27859	8.53483	10.5848	10.9341	10.8214	16.2672
515.156	0.994988	15.9701	12.3491	21.8475	16.5066	10.3388	7.94098	11.4994	10.7017	4.16312	9.07967	11.4592	10.2117	6.54549	4.11191	11.718	7.01848	7.50614	6.93832	5.6796	6.38463	10.3607	7.46466	7.66452	7.47772	5.76992	4.99887	6.77605	8.18299	5.85915	6.98099	5.40367	3.81243	8.3876	4.64267	6.01396	10.1871	5.59608	16.1818	6.83653	6.32153	9.63323	8.13251	10.0013	9.5711	11.0736	12.052	9.90989	18.4328
515.17	1.9726	15.5529	11.9886	22.269	13.0377	9.88756	7.37164	12.5775	11.4353	4.56435	8.10563	10.5512	8.47976	6.34088	5.06564	10.5355	6.04087	7.13894	6.60827	6.54809	5.7535	10.1058	7.9734	8.52556	6.46922	7.406	4.41386	7.05402	8.72381	7.74782	9.27446	4.64937	3.94575	9.00426	6.07035	5.99787	10.0628	5.81852	13.3631	8.59145	7.17868	10.0164	9.08548	11.4887	9.18045	8.40215	12.1849	8.08572	17.7394
515.184	3.14261	15.5408	13.2622	20.313	10.3345	10.6356	8.71797	12.6647	13.534	5.98188	6.70182	9.73976	5.91339	5.58064	6.28449	9.2495	4.10953	6.42137	6.21059	6.16997	8.24089	9.23805	9.61304	8.99832	5.72778	7.83576	5.96157	6.13389	8.82471	8.39614	9.82932	5.00718	5.20252	9.96113	8.01574	5.20522	9.18803	4.89839	10.4472	10.4265	7.11688	9.05059	8.87979	11.4132	8.77219	5.77009	10.5651	7.83864	15.4341
515.197	4.99498	16.2924	17.7537	17.1433	8.53453	12.8888	11.0477	10.5245	14.3469	7.63244	5.9526	9.08162	4.29135	4.52406	7.40989	8.15542	2.9595	5.59825	6.39911	6.03352	10.4448	7.50571	10.5527	8.15328	5.21742	7.61288	7.25118	5.51215	8.02309	6.93248	8.21118	6.62176	8.06685	10.4515	8.57644	4.66364	8.16159	4.59103	8.86273	11.6864	6.65698	7.93697	7.78604	11.9466	8.50707	4.19495	10.2163	8.28677	10.8347
515.211	5.65593	15.9491	23.243	14.4463	9.84997	14.9222	12.3581	8.62528	14.9761	8.06804	5.38639	8.08489	3.12566	4.41775	7.42631	8.99615	4.10445	5.2749	6.95992	7.00875	11.4944	5.56887	9.81917	6.93594	4.24489	8.00472	7.86979	5.78472	9.96696	4.99098	7.43063	8.52998	10.1522	9.4915	8.31716	5.84187	6.98109	5.52132	8.46311	13.7636	5.58355	7.00322	7.89516	11.1094	8.6029	4.36068	9.67751	8.06076	7.81813
515.225	6.85987	15.4474	26.0159	11.9659	11.7422	15.3664	14.0787	9.66274	14.2535	8.31597	5.95065	6.31862	3.984	5.36608	7.12403	9.26516	5.32136	4.43849	6.93453	7.95309	10.8468	4.42975	7.88199	5.72368	3.9559	7.39433	8.00354	6.21805	12.6108	4.3055	7.02939	9.7887	11.6934	8.58584	7.15028	7.30358	5.87448	6.35578	8.3231	14.9035	6.02811	5.50553	8.57361	8.8047	7.82828	5.87037	9.5161	8.06271	7.55723
515.239	7.23595	14.7626	24.5933	11.6675	12.8598	14.0083	15.5611	13.5266	11.5142	7.93709	6.32057	5.60969	6.22388	7.5567	7.0255	8.80915	5.18178	4.1804	7.1695	8.57558	8.2155	3.96401	6.43984	5.49843	4.64765	6.27519	9.04488	6.20875	15.2288	5.30461	8.53723	9.55405	12.917	7.50344	6.24073	8.02039	4.97704	6.94036	7.28445	15.0295	5.32308	4.68155	8.30655	5.78598	6.77094	7.48808	8.87135	8.82208	8.81746
515.253	8.08825	14.0052	20.9621	14.9131	12.556	13.1582	16.4371	15.8083	8.81802	9.224	7.20743	7.19143	9.56572	8.79705	5.66707	7.31179	3.80573	3.84408	6.89964	8.31436	6.71079	3.77711	4.90304	5.55396	6.03935	6.21458	10.8499	6.64639	15.0919	6.51525	10.0924	9.81798	12.4114	7.5191	7.49361	8.81617	4.26217	8.24013	6.62944	14.5673	5.23978	6.2902	6.82097	3.20751	7.52956	7.18072	8.24993	9.0844	11.0229
515.266	8.66224	14.3775	18.5893	19.7522	12.8493	11.7513	15.6437	15.2952	8.39841	11.4134	8.43881	8.93468	11.4255	9.03008	3.93364	5.70261	3.17502	4.09905	6.29778	7.74544	6.87738	3.72709	2.89781	6.09284	7.46779	7.49955	11.4017	8.53041	12.8243	7.45645	11.0258	9.48869	10.1582	7.60672	9.39406	8.34071	4.3028	9.47227	5.41102	13.2804	4.61178	7.20321	5.78588	2.45981	8.26042	5.16685	9.52626	8.5963	12.3807
515.28	7.11961	16.6193	16.3745	21.5573	14.826	10.2591	14.372	13.7893	10.1991	12.6354	9.82111	8.70673	11.3951	8.86036	3.98917	5.13911	2.81451	5.71795	6.39631	7.995	6.78469	3.68096	2.1259	5.95326	7.519	7.63837	9.60559	9.35699	10.977	6.94534	10.1257	8.11103	8.80202	7.88631	9.43435	6.84734	3.80303	10.1148	4.58055	12.664	3.92554	8.30981	5.77217	3.99413	9.12934	2.92501	11.4967	7.54124	11.7524
515.294	5.70683	19.0817	16.2357	19.6271	17.2876	8.7802	13.0742	14.0646	12.1778	13.8113	9.86919	7.21455	9.52358	9.02695	6.14415	5.30451	3.77764	7.96918	8.08403	7.81242	6.00651	3.84441	2.60373	5.80233	6.63722	6.62911	5.87936	8.14042	9.76591	6.42213	8.95608	7.59798	7.84905	7.61493	8.73677	5.27338	4.1643	10.9743	4.51767	11.7939	4.06166	8.48266	8.2466	6.8455	9.52669	2.32012	11.9757	6.88503	10.1896
515.308	5.7065	19.6529	17.0784	16.3381	19.3484	9.0465	12.2276	12.3941	12.5192	14.1522	9.83084	6.03751	8.43254	11.6848	8.22955	6.19882	5.61121	9.56896	8.75741	7.24578	6.2013	3.79439	3.48746	5.0543	5.35506	5.14547	2.87113	6.34358	9.841	7.13851	7.80605	7.69067	7.78218	7.08934	8.03918	3.66345	5.82815	12.5603	5.58678	10.0906	4.68577	9.03678	10.9115	8.09254	10.2666	3.29664	12.2889	7.53497	10.1255
515.322	6.26948	18.9858	17.3744	13.0358	19.147	10.6877	10.8641	10.4111	10.6735	14.7962	9.36899	6.09574	7.93861	13.6451	8.75352	7.07282	5.77348	10.2604	7.88697	6.66617	5.73285	3.45343	3.62078	4.42748	5.06963	4.2261	1.83334	5.70931	8.97996	8.18374	6.83784	8.03638	8.28897	6.61615	7.46476	2.77108	8.19822	12.7359	6.50022	7.9426	5.62773	10.0554	12.374	9.02952	8.90581	3.82072	13.1898	8.6635	9.97644
515.335	5.6418	20.0972	17.3478	13.0585	17.3255	12.1615	11.0944	8.88176	10.078	15.6585	8.23733	5.43836	8.42542	13.8778	7.90263	7.75679	6.80662	9.57024	5.98069	7.17448	6.40192	2.73943	3.86126	3.75528	5.88767	3.97621	1.8893	7.07325	8.41417	8.1415	5.36014	7.75916	8.34374	6.35374	7.23951	2.7445	10.9551	11.738	7.16885	5.18738	5.59209	10.5474	12.2293	8.53137	7.63608	3.98147	14.569	10.3102	10.1386
515.349	4.18484	20.7061	15.6569	15.6084	15.7895	13.2231	12.0204	10.923	11.4475	17.7728	7.21164	5.06607	9.65172	12.5933	7.43571	7.79276	8.17563	9.02003	3.97275	8.77696	6.56418	1.93899	4.27925	3.78067	5.89545	4.59136	2.95765	8.88651	7.85542	6.72949	5.31833	7.3967	9.07697	6.74245	8.2249	3.71001	12.0488	9.77109	6.76761	3.31979	4.83811	11.2784	10.5843	8.45866	6.59506	4.95822	15.2924	11.6483	8.35268
515.363	1.36556	19.1822	16.0288	19.1833	19.2521	13.2787	13.2482	13.6352	13.4109	18.9909	7.55811	5.39611	11.1674	10.3159	7.56319	6.84487	10.6392	8.67118	2.9475	10.0827	7.06234	1.78105	4.82397	4.23226	5.7011	6.54193	5.0357	8.3903	6.47505	5.70931	5.83063	7.5621	9.2979	7.58166	9.42106	5.26128	12.2057	8.66838	5.7376	2.74612	4.55852	10.2152	8.93489	7.34698	6.77483	6.22514	14.167	10.7168	8.04143
515.377	0.454824	16.5275	17.8221	21.2187	23.5301	12.3652	12.4191	14.8091	14.8002	17.3669	9.50901	6.77766	12.9393	10.5114	8.14388	7.05132	10.9164	6.95646	2.12557	9.59349	7.59257	2.57175	6.14372	4.90014	3.43506	8.01541	6.14198	6.51762	4.86631	5.95411	6.10201	7.31298	9.44764	8.35281	9.90279	8.17725	11.3654	7.74673	4.83584	4.11277	5.46342	8.46331	6.80487	7.23668	5.73068	7.444	11.9855	9.55501	8.13024
515.391	0.477409	13.6893	19.3111	20.2876	25.3872	13.0535	9.73502	14.9288	15.5819	13.403	11.0325	9.24982	13.3558	13.0235	8.15954	8.09504	8.92248	4.52654	1.209	8.81261	9.33582	2.69059	7.98906	5.38348	2.14664	8.56639	6.38635	6.43044	4.60389	6.94696	5.01453	7.27149	8.83487	9.90873	10.0467	11.022	12.1674	6.67297	5.42355	6.51881	6.69793	6.45019	5.6986	8.45197	3.99488	9.13172	9.94943	9.62891	8.19559
515.404	3.61886	12.1407	19.1129	18.2605	23.6202	14.0241	7.96281	13.6619	14.5835	10.6756	11.8698	11.2519	12.7532	15.207	8.0622	8.37939	6.72527	3.46639	2.08451	8.65347	11.7802	3.17934	9.58571	4.94205	1.37905	7.54222	5.92408	7.2528	4.58823	6.86247	5.045	6.62588	6.93756	10.8519	9.71589	13.728	14.41	6.07705	5.78838	9.37341	6.477	4.36361	5.25123	11.416	2.67912	10.3451	8.3666	10.0997	8.62535
515.418	7.2914	10.8338	18.0391	16.9931	20.5916	14.579	8.40392	13.9074	13.3912	10.6705	12.0931	12.6671	12.4454	16.4317	8.09353	7.09172	6.26385	3.50388	3.44921	8.13653	13.1332	4.37551	8.58779	4.27774	1.57729	5.61866	5.42625	8.38014	4.19326	5.93651	6.05502	6.08549	6.30879	12.1251	10.5723	13.925	14.1406	6.42114	5.79541	9.64328	5.22023	4.20718	5.47292	12.3272	3.18948	10.9296	5.54646	9.20152	7.43071
515.432	9.62075	10.3947	16.5153	18.0849	19.3059	14.785	8.94906	15.7062	12.2842	11.989	11.2977	12.4008	12.1286	15.6257	9.07859	7.23324	6.71706	5.79963	4.61761	6.87111	10.7644	6.11995	6.24624	5.10561	3.28727	4.48268	6.42849	9.40896	4.42553	5.7469	8.36135	6.0601	6.74914	11.0642	11.3966	11.5968	10.8574	6.25056	4.96754	9.42278	3.51727	4.43394	6.3117	11.7462	5.07468	9.98098	2.99371	8.23255	7.61016
515.446	10.2402	10.8139	15.8764	20.9321	18.6622	13.8258	10.0952	15.3578	12.2224	12.4442	9.6597	12.6424	12.359	14.2086	8.45803	7.33016	7.55465	8.10282	5.46849	6.6302	7.04634	7.24264	4.64452	5.88497	6.25132	5.5236	8.57061	9.79411	5.12549	5.66717	10.4902	6.65332	7.51132	10.3642	12.3542	9.01085	8.16818	5.95487	4.04503	8.24066	2.83103	6.06765	7.08166	8.78287	6.8551	8.72929	3.85389	8.17313	8.55103
515.46	9.91588	13.103	16.2365	22.3762	18.9504	14.065	11.9874	15.4485	13.6067	11.4236	10.9975	15.273	12.2131	11.8784	8.52685	7.37899	9.11802	9.38584	6.69869	6.74828	5.21894	7.14725	4.44508	6.22712	8.66363	7.75484	10.6654	9.5587	6.79722	6.25725	12.429	6.42731	9.15799	8.52556	12.1978	7.09323	5.70153	6.31463	5.3112	6.68313	3.43873	8.10573	8.05419	5.99633	7.75999	7.77048	7.49942	11.084	10.2928
515.473	7.05251	15.1012	13.9978	20.1867	18.7102	14.546	11.7735	14.34	13.8831	9.48091	12.2472	16.6029	11.5808	8.12129	8.62182	7.23822	9.66198	8.50136	7.31611	7.11193	4.54394	7.31773	4.91396	5.67063	9.30924	7.25821	9.75737	9.52078	8.53582	5.81107	12.3973	6.0171	10.7874	6.43001	11.3375	6.52745	3.75063	7.22342	7.89205	5.60343	4.86014	9.5037	8.06596	4.97065	6.79686	7.39074	10.2472	13.413	11.3486
515.487	5.18145	15.0387	11.4897	16.1207	19.5599	15.3363	9.62125	12.0904	13.5656	7.86828	12.4361	16.2134	9.51959	5.50717	8.40046	6.19341	8.90692	8.28788	7.1855	6.83547	4.81219	8.38446	4.86901	5.61197	8.56002	6.22312	6.92546	10.4054	8.65476	5.91425	10.9407	6.5751	11.7528	4.85767	10.0443	7.06319	2.2268	8.97725	9.89221	5.56076	5.54487	10.1595	8.33778	6.2998	6.10307	8.28149	11.1145	16.6719	13.1117
515.501	4.8795	14.8373	10.9931	14.3415	19.3359	15.4203	9.36748	10.6072	13.3623	8.32699	12.2691	12.9623	7.75247	4.18429	8.52091	5.26745	7.67673	8.18816	6.23176	6.08387	4.61827	9.42344	4.25311	6.04681	7.22385	5.79768	5.11025	9.17679	6.4771	5.28852	8.5127	7.31806	11.7637	4.76616	10.2829	6.87359	2.30188	9.5036	10.18	6.14145	7.13719	11.1887	9.43076	7.79231	7.15566	10.51	11.2713	17.7867	12.931
515.515	4.4587	16.7976	12.3887	15.4708	17.3091	14.901	9.57555	10.4937	13.7201	10.1137	13.1536	10.3994	7.23746	5.41178	8.89482	5.50674	6.78436	8.68437	5.97097	4.9307	4.19639	9.49539	3.63169	7.35954	5.53418	6.01667	4.89127	7.023	4.98017	4.16971	7.28013	8.22641	10.921	4.99412	10.2778	6.6734	3.96768	9.52553	9.48632	5.88259	8.5383	11.4777	12.0362	9.29962	7.90327	12.4387	11.9853	17.0218	12.9137
515.529	4.58348	19.4836	15.217	17.0658	14.8104	15.3777	11.6688	11.4009	14.7943	11.3955	14.6066	8.97834	9.15865	7.62898	9.1729	6.46048	5.96589	10.6638	6.24667	4.06653	4.29535	8.02471	3.70635	8.75632	4.57613	5.73826	5.44538	5.11629	5.37742	2.78783	6.57586	9.41437	9.20478	4.71063	9.96459	7.10943	7.2285	9.42462	8.5408	5.55687	8.40142	12.0432	14.2796	9.41447	7.83046	13.1946	12.5507	16.4009	12.5445
515.542	3.73724	20.7944	15.3476	17.8029	12.5685	16.4867	12.6249	11.673	17.0729	10.8465	13.5305	7.71995	11.28	9.82111	8.24142	7.88816	5.2561	10.8941	6.46447	4.23236	4.63944	6.40656	4.03521	8.26282	4.47285	4.95814	5.62526	4.45577	5.87752	1.42594	6.33807	10.6414	7.77634	4.47641	8.63273	8.07137	10.3572	10.3709	7.1264	4.7048	7.55907	12.4761	13.2398	9.01949	7.74986	10.3365	12.0041	14.8829	11.8145
515.556	3.54365	19.5502	14.015	17.9934	12.6695	17.9124	13.2385	11.9636	17.853	12.1998	12.9541	7.66053	14.772	11.1013	9.84618	9.9513	6.05027	10.4738	5.91781	4.45491	5.01324	6.72602	4.63663	6.6396	4.92487	4.68795	5.77035	4.42326	6.74363	1.46277	6.01429	11.587	9.71513	5.64287	6.84529	11.1504	10.3013	10.8444	6.74634	4.47954	6.33666	13.253	10.6053	10.0538	8.53549	7.88942	9.32587	13.447	13.7282
515.57	2.62579	16.113	12.6042	16.091	14.6423	17.4048	13.2209	11.2808	16.3389	14.4514	13.2419	8.75978	14.7869	10.6868	11.0627	11.0767	7.68635	8.79306	6.7042	3.77181	4.76022	7.00324	4.00982	4.67423	5.61348	4.05097	5.56076	4.40133	8.17715	2.83881	6.42256	10.8233	13.8101	6.9677	6.43077	12.257	7.95124	11.1178	5.29175	4.38998	5.18036	12.4623	8.61727	10.5606	9.57414	6.74242	5.95356	12.9003	16.1796
515.584	-0.12402	13.4988	11.6321	12.515	14.997	16.3041	12.3778	10.704	13.7561	17.478	13.9395	9.45747	13.2936	9.16999	11.0912	9.82068	8.77696	7.68915	6.58104	2.63625	5.13564	7.28867	4.0728	3.00606	6.77723	5.0759	5.79617	3.80303	8.43287	4.7654	6.41045	9.03624	16.4566	7.97069	6.51169	11.939	5.56907	9.54811	4.22198	4.99649	5.18155	10.4441	7.83834	7.92229	11.0491	6.3333	4.98341	11.9154	20.0896
515.598	-2.6622	11.9671	11.6285	8.838	14.1268	15.7347	12.4599	10.6837	12.8086	18.8931	13.9712	8.58314	11.7814	7.74468	8.97607	7.8471	8.44616	7.5351	7.35726	2.54474	6.16759	6.77248	4.24489	1.90453	6.56883	5.57566	6.82498	3.51523	8.1912	6.34358	6.57197	6.04605	15.5549	7.47914	6.42569	10.5367	4.91135	7.46898	3.68634	4.67195	5.58355	7.91527	7.63891	4.98482	12.0596	5.37168	4.53257	11.1357	23.1198
515.611	-3.48218	12.5541	12.9682	7.17567	13.1734	18.2523	12.6417	10.46	13.0327	19.4535	12.7152	7.89528	11.2843	6.31819	7.83467	8.01056	7.75247	7.67003	6.78284	2.98272	6.94264	6.2039	3.64821	2.29443	5.58615	6.39252	7.34074	3.69003	7.70709	8.74725	6.96456	4.34039	11.5389	8.88294	7.15384	9.22714	6.34682	6.03157	4.68426	4.4925	5.45725	5.17842	7.42813	3.75538	12.3537	5.70292	4.43286	12.1856	22.5453
515.625	-3.0172	11.7353	15.5283	8.51811	13.4331	20.2857	12.9283	11.0564	14.0192	18.5143	11.4662	7.9613	11.7371	5.78364	7.69747	9.87621	8.06922	7.93245	5.76731	3.68073	7.02906	7.25032	3.31352	3.83825	4.58272	6.25758	7.71141	4.35401	8.30733	11.0321	7.28835	4.7842	7.52484	10.8565	8.18816	8.43373	6.56656	6.13561	5.82209	4.08035	5.23438	2.64964	8.59383	4.49521	12.218	4.99247	4.94743	12.7337	18.5779
515.639	0.12834	11.46	17.2039	11.5968	13.4299	21.5492	12.4853	11.8889	13.8546	18.598	10.4608	9.39752	12.0155	6.86993	9.56431	10.8108	8.51541	7.53164	4.97466	4.82957	6.09683	7.6144	3.26112	5.01562	3.91874	5.28073	8.19509	4.08965	8.94593	12.3006	8.3324	7.35327	4.89235	12.9353	9.82036	7.58598	5.94439	6.76286	5.50328	4.77286	4.91297	0.996378	10.3011	5.19398	13.2366	5.73586	6.2902	11.3459	14.0848
515.653	2.63064	11.6672	16.5595	14.8049	13.7643	20.3417	10.4984	14.0412	12.807	18.8295	9.92429	11.3441	11.0907	9.6111	10.4777	10.6927	7.92532	6.74525	4.71614	5.61553	4.99801	7.36613	3.67522	5.86845	2.75931	5.15833	7.9882	4.4533	7.96173	11.0842	9.36121	9.8895	4.542	11.9347	11.1624	6.2256	6.13205	7.76434	4.95814	5.64524	4.89892	2.50303	11.448	6.65569	14.0781	8.53408	7.80896	8.94181	12.4315
515.667	3.70602	13.9453	14.5386	17.392	14.076	16.7535	9.8868	16.4226	11.6495	18.7196	9.32405	12.4257	10.4569	11.7786	9.71556	9.97323	6.10504	5.86304	5.85677	5.62644	5.5963	6.3694	3.76478	5.57048	3.2016	5.44462	6.83698	5.41092	6.11098	9.01247	8.3809	10.582	6.15193	7.76899	11.2812	5.38022	5.67841	9.22411	5.35312	5.92678	5.84682	3.72264	12.3504	8.43297	12.7849	12.1214	9.53892	7.10003	13.2763
515.68	3.0604	16.64	11.831	20.0088	14.033	12.8322	11.6895	17.2836	11.2241	18.0853	10.765	13.4088	10.3994	11.7469	8.78916	9.29164	5.27058	6.02844	6.79527	5.27058	7.06547	6.3573	4.17694	5.2561	5.04262	5.64329	5.8422	6.39944	5.19203	6.98574	5.6554	10.6305	5.91382	5.4067	10.322	5.25706	5.23223	9.87005	8.44431	5.46731	7.14075	4.98838	10.749	10.125	10.6655	13.6491	10.0297	7.44099	14.2121
515.694	2.55275	17.3513	9.3866	21.0099	14.2203	11.2504	13.2548	16.5723	11.5451	17.3564	13.3142	14.7196	10.5863	9.89933	8.67303	9.88367	6.69945	6.90201	7.93634	5.85516	7.95589	7.67824	4.63209	5.39806	7.10814	6.17353	4.95458	7.27809	5.21937	5.90333	4.66958	10.6196	5.83722	5.29251	10.7013	5.88583	6.55749	11.3821	10.7354	5.68003	9.19483	6.41174	10.3497	10.9044	9.69967	13.757	10.361	8.36264	17.155
515.708	2.84781	14.4259	8.87862	19.4781	13.7855	11.7584	13.5281	13.9555	10.4827	15.9471	17.4217	15.0207	10.2746	7.04753	8.91902	9.26506	8.06533	8.10055	7.21099	6.49645	6.90439	8.54403	5.8853	5.23579	7.15038	5.31595	4.26402	6.79593	5.1861	4.67541	4.28476	10.1601	5.53656	5.55331	10.0752	6.00975	7.91322	10.223	10.439	5.44732	8.54489	7.44996	9.18641	10.6619	10.3832	10.5576	9.91628	8.29458	19.0992
515.722	3.08117	11.0688	9.93715	16.222	14.1698	12.9992	14.0513	11.6449	10.4663	15.915	19.7523	14.8138	10.914	5.39968	10.1586	9.11921	9.04878	9.51883	5.70746	6.81008	5.69645	7.29741	8.12357	5.49388	6.06247	3.85111	4.89592	5.92041	5.75307	3.8483	4.89397	11.0654	6.59	6.05578	9.65485	6.8481	8.58423	8.37378	8.33358	4.87247	8.21484	7.9212	8.25191	9.47356	9.42872	8.59501	9.36174	8.27232	21.4892
515.736	2.84533	9.02566	10.9981	14.9621	13.7553	14.981	14.7595	10.4103	11.4674	14.2117	19.9862	15.0133	11.4302	5.28116	11.0302	8.14203	9.97906	10.1887	5.05483	5.90485	3.92425	5.0759	8.51227	5.3543	5.98815	3.51836	5.99668	6.00608	4.97921	3.3239	6.5078	12.9904	6.88127	6.46361	9.76397	7.2501	8.03595	6.98953	7.06504	4.8056	7.54654	6.67891	7.72955	8.47521	7.97251	7.95458	9.00749	8.11318	21.9799
515.749	1.92131	9.20283	11.2593	15.3754	12.2482	18.826	14.9546	12.2572	12.0418	14.6359	18.5476	15.061	11.3512	6.1825	11.0279	8.11427	10.5899	9.54185	5.64686	3.78661	3.69942	4.56435	5.8114	5.3113	7.34506	3.94229	5.30731	6.28686	5.32805	3.90621	8.30776	13.8664	7.14596	6.68767	9.83635	7.70568	6.7592	6.04011	8.09386	4.81813	6.84032	5.40885	6.66832	6.78166	6.67307	7.03217	8.30256	7.63069	20.813
515.763	2.04717	11.0153	11.7629	17.0404	12.4887	21.0213	15.1275	15.7324	13.2485	16.1312	17.4148	14.7741	12.0574	8.61674	11.0974	7.76078	9.18879	8.95803	6.07424	2.76093	3.29472	4.39031	2.99126	4.97305	8.86036	4.02601	4.68795	6.15236	3.97902	4.21637	10.1973	13.3725	6.27941	7.68678	9.09069	7.56296	6.14804	5.49346	8.74336	6.04994	6.20723	4.48914	6.18465	6.21706	6.72428	6.7999	8.04338	7.53454	20.9436
515.777	4.18681	13.7949	12.798	19.4484	14.0267	21.4878	14.6414	18.6691	14.5734	17.1796	17.6654	13.8751	13.6783	11.6676	10.4671	7.75138	7.8471	8.11611	4.99811	3.72211	4.11201	3.96682	2.66434	5.0141	9.51732	4.28605	5.37461	5.31866	2.95139	4.83228	10.1359	11.1123	4.65662	7.808	8.89244	7.18365	5.93499	6.50391	8.84934	6.92589	5.10884	5.15659	5.97311	5.72636	8.36231	8.34599	7.21442	8.82307	22.1895
515.791	6.16775	15.2699	13.5578	18.0915	15.2636	20.3229	14.5151	18.2468	16.3299	17.8221	17.9071	14.1195	16.2439	14.643	8.95803	7.85617	6.94102	6.72949	3.94855	5.28116	5.55492	4.413	3.84527	5.58852	9.77812	3.35652	6.48122	5.11415	2.94826	5.06531	8.16353	7.70795	4.22534	7.19133	9.22832	5.82792	6.30025	8.11535	7.6575	7.30757	4.98525	6.78284	5.43585	6.60425	10.3886	9.25781	6.36938	10.0298	22.4589
515.805	7.06951	15.9686	12.7629	16.7041	15.3367	19.4004	13.7866	15.5713	17.25	16.8531	17.861	16.371	17.1249	15.9428	8.81607	7.28802	8.47349	6.78502	3.78196	5.62958	6.68421	5.81918	4.43223	5.97993	9.81874	4.1401	7.57021	5.53181	4.27385	6.44448	5.34533	6.99978	4.60551	7.13462	9.51613	5.24216	7.1238	9.81204	6.37847	7.88124	5.96437	8.79348	5.28374	8.07731	10.5439	8.97703	6.26296	10.1839	21.3902
515.818	4.8106	15.6847	12.3657	16.468	13.9294	18.0329	13.6193	14.9116	17.0252	15.7465	16.5545	18.0028	16.0324	14.5135	9.23957	6.44772	10.0525	7.11312	5.07082	4.78572	6.46598	7.02788	4.63987	5.16265	9.25599	5.0543	7.17956	6.59779	5.7496	7.63557	4.50147	7.05218	5.20424	8.00624	7.8351	4.36816	7.41161	9.83549	5.32275	8.982	7.63016	8.67497	5.24539	10.5029	9.33322	9.6207	5.75726	10.3841	17.2957
515.832	1.48733	14.1952	11.4377	18.16	12.4759	16.1363	14.5672	16.5348	15.5424	15.2409	13.2146	17.6231	14.5257	12.8449	11.3047	6.80045	10.6286	7.28792	6.60016	3.45386	6.09446	7.8901	4.55463	5.37775	7.63471	6.1609	7.36959	5.73556	7.05175	7.68797	5.54239	6.52897	6.46219	10.4178	6.26276	4.98277	6.39997	9.25793	5.14449	9.76094	7.77914	7.5015	4.8946	10.9706	7.40501	10.5319	5.89684	9.84325	13.1992
[truncated: 363 more rows]
[truncated: 252 more columns]

## Sheet: Figure 4a-2
'O_AEY-507004'.x	'O_AEY-507004'[][0].d	'O_AEY-507004'[][1].d	'O_AEY-507004'[][2].d	'O_AEY-507004'[][3].d	'O_AEY-507004'[][4].d	'O_AEY-507004'[][5].d	'O_AEY-507004'[][6].d	'O_AEY-507004'[][7].d	'O_AEY-507004'[][8].d	'O_AEY-507004'[][9].d	'O_AEY-507004'[][10].d	'O_AEY-507004'[][11].d	'O_AEY-507004'[][12].d	'O_AEY-507004'[][13].d	'O_AEY-507004'[][14].d	'O_AEY-507004'[][15].d	'O_AEY-507004'[][16].d	'O_AEY-507004'[][17].d	'O_AEY-507004'[][18].d	'O_AEY-507004'[][19].d	'O_AEY-507004'[][20].d	'O_AEY-507004'[][21].d	'O_AEY-507004'[][22].d	'O_AEY-507004'[][23].d	'O_AEY-507004'[][24].d	'O_AEY-507004'[][25].d	'O_AEY-507004'[][26].d	'O_AEY-507004'[][27].d	'O_AEY-507004'[][28].d	'O_AEY-507004'[][29].d	'O_AEY-507004'[][30].d	'O_AEY-507004'[][31].d	'O_AEY-507004'[][32].d	'O_AEY-507004'[][33].d	'O_AEY-507004'[][34].d	'O_AEY-507004'[][35].d	'O_AEY-507004'[][36].d	'O_AEY-507004'[][37].d	'O_AEY-507004'[][38].d	'O_AEY-507004'[][39].d	'O_AEY-507004'[][40].d	'O_AEY-507004'[][41].d	'O_AEY-507004'[][42].d	'O_AEY-507004'[][43].d	'O_AEY-507004'[][44].d	'O_AEY-507004'[][45].d	'O_AEY-507004'[][46].d	'O_AEY-507004'[][47].d	'O_AEY-507004'[][48].d
[truncated: 1,066 more rows]
[truncated: 252 more columns]

[truncated: 32 more sheets: Figure 4a-3, Figure 4a-4, Figure4b-1, Figure 4b-2, Figure 4b-3, Figure 4b-4, Figure 4c, Figure 4d, Figure5, Figure 6, Figure S1, Figure  S2, Figure S3, Figure S4, Figure S7a, Figure S7b, Figure S7c, Figure S7d, Figure S7e, Figure S7f …]
